# Supplementary material for: 1-Cyano­methyl-1,4-diazo­niabicyclo­[2.2.2]octane tetra­chloridocadmate(II)
Source: Acta Crystallogr Sect E Struct Rep Online. 2012 Apr 28;68(Pt 5):m687. doi: 10.1107/S1600536812017801 (PMC3344406; doi:10.1107/S1600536812017801)
Supplement: Supplementary file 2 [file e-68-0m687-Isup2.hkl]

# 
# h,k,l, Fc-squared, Fo-squared, sigma(Fo-squared) and status flag 
# 
data_I
_shelx_title ' 2 in P2(1)/c' 
_shelx_refln_list_code          4 
_shelx_F_calc_maximum      287.70 
_exptl_crystal_F_000       800.00 
_reflns_d_resolution_high  0.7700 
 
loop_ 
 _symmetry_equiv_pos_as_xyz 
 'x, y, z' 
 '-x, y+1/2, -z+1/2' 
 '-x, -y, -z' 
 'x, -y-1/2, z-1/2' 
 
_cell_length_a     8.3747 
_cell_length_b    13.7721 
_cell_length_c    12.1526 
_cell_angle_alpha  90.000 
_cell_angle_beta   93.894 
_cell_angle_gamma  90.000 
 
_shelx_F_squared_multiplier     1.000 
 
loop_ 
 _refln_index_h 
 _refln_index_k 
 _refln_index_l 
 _refln_F_squared_calc 
 _refln_F_squared_meas 
 _refln_F_squared_sigma 
 _refln_observed_status 
   2   0   0    21662.31    23574.59    553.72 o 
   3   0   0    17717.59    18767.21    279.47 o 
   4   0   0    26288.42    28011.61    880.62 o 
   5   0   0    24629.53    25419.85   1019.63 o 
   6   0   0      307.86      306.85     13.19 o 
   7   0   0    13804.13    13402.62    306.45 o 
   8   0   0     1526.45     1435.65     63.39 o 
   9   0   0     4368.69     4270.67    166.41 o 
  10   0   0      683.64      732.68     56.10 o 
   2   1   0     7189.17     7761.08    117.56 o 
   3   1   0    43598.83    48138.20   1598.33 o 
   4   1   0    17044.06    17831.06    250.64 o 
   5   1   0    11733.44    11804.30    145.98 o 
   6   1   0     4334.73     4446.29     71.79 o 
   7   1   0      297.87      309.35     11.80 o 
   8   1   0     7008.61     6951.88    143.29 o 
   9   1   0        8.99       21.40     14.91 o 
  10   1   0     1182.33     1184.43     49.52 o 
   1   2   0     3510.10     3578.61     61.26 o 
   2   2   0    32929.59    36148.58    868.12 o 
   3   2   0     8928.51     9439.07    103.54 o 
   4   2   0    18469.79    18670.97    318.23 o 
   5   2   0     6676.34     6949.12     90.58 o 
   6   2   0     1267.93     1204.92     25.12 o 
   7   2   0     6137.51     6126.56    118.78 o 
   8   2   0      584.05      546.78     20.86 o 
   9   2   0     3346.45     3313.35     99.65 o 
  10   2   0       88.04      125.88     18.39 o 
   1   3   0    40867.97    40450.03    236.07 o 
   2   3   0       18.99       46.93      2.92 o 
   3   3   0     6893.60     7118.00    143.41 o 
   4   3   0     1330.20     1281.33     32.55 o 
   5   3   0     6569.33     6474.56     92.96 o 
   6   3   0     8474.32     8611.58    123.94 o 
   7   3   0     4711.07     4757.98    111.39 o 
   8   3   0     3608.87     3756.08     86.08 o 
   9   3   0      312.37      293.77     21.84 o 
  10   3   0     2792.51     2630.92    114.70 o 
   0   4   0     1472.78     1258.52     18.59 o 
   1   4   0      109.01      122.11      3.74 o 
   2   4   0    41166.57    41550.87    723.41 o 
   3   4   0     5106.23     5651.96    129.47 o 
   4   4   0     7324.37     7714.95    111.64 o 
   5   4   0     2069.56     2029.19     54.41 o 
   6   4   0     8945.49     8898.10    154.43 o 
   7   4   0     3807.25     3904.43     81.78 o 
   8   4   0        1.66       14.53      7.18 o 
   9   4   0     2133.80     2133.49     65.95 o 
  10   4   0      315.49      314.82     30.58 o 
   1   5   0    23909.94    23365.57    282.05 o 
   2   5   0     5093.97     5234.71    103.01 o 
   3   5   0    14538.80    16003.60    304.50 o 
   4   5   0     2615.26     2658.22     66.56 o 
   5   5   0     3570.40     3616.51     77.09 o 
   6   5   0     6151.79     6166.66    100.08 o 
   7   5   0      643.97      690.02     23.69 o 
   8   5   0     1798.17     1678.99     55.23 o 
   9   5   0       33.31       32.11     11.58 o 
  10   5   0     2882.63     2882.04    126.26 o 
   0   6   0    10241.37    10259.55    233.08 o 
   1   6   0      650.32      615.67      9.86 o 
   2   6   0    30067.34    29082.30    310.31 o 
   3   6   0     2466.33     2479.76     77.91 o 
   4   6   0      314.00      292.13      9.37 o 
   5   6   0     9859.25     9880.48    134.75 o 
   6   6   0     2272.23     2257.64     40.49 o 
   7   6   0     2995.02     2923.43     63.50 o 
   8   6   0      225.43      248.28     19.91 o 
   9   6   0      843.12      809.45     39.49 o 
  10   6   0        0.07       47.12     43.64 o 
   1   7   0    17312.83    17129.95    222.88 o 
   2   7   0     4291.74     4326.68     67.26 o 
   3   7   0     8224.96     7420.76    358.00 o 
   4   7   0     2964.74     3042.38     55.17 o 
   5   7   0     1160.63     1134.19     28.02 o 
   6   7   0     4404.37     4226.88     99.07 o 
   7   7   0      220.34      232.79     18.48 o 
   8   7   0     1225.22     1197.25     48.21 o 
   9   7   0      282.20      289.87     27.47 o 
   0   8   0     9945.86     9364.06    160.17 o 
   1   8   0     2626.92     2711.01     35.61 o 
   2   8   0     4160.77     4210.97     70.21 o 
   3   8   0      934.29      880.74     20.63 o 
   4   8   0     5711.97     5675.87    120.27 o 
   5   8   0     3301.72     3166.99     64.57 o 
   6   8   0      273.79      285.39     18.18 o 
   7   8   0      510.20      466.38     25.12 o 
   8   8   0      188.89      193.81     19.52 o 
   9   8   0     1349.93     1330.34     58.84 o 
   1   9   0     1114.88     1140.85     21.48 o 
   2   9   0      762.00      792.80     21.26 o 
   3   9   0      886.77      873.66     23.71 o 
   4   9   0      639.08      673.42     26.11 o 
   5   9   0      327.43      300.64     13.89 o 
   6   9   0      134.66      131.40     13.44 o 
   7   9   0      103.12      143.26     16.73 o 
   8   9   0     1038.17     1014.74     46.53 o 
   9   9   0      258.82      263.05     26.43 o 
   0  10   0     3221.71     3351.04     71.95 o 
   1  10   0        0.07       10.19      7.51 o 
   2  10   0     1501.77     1434.33     35.68 o 
   3  10   0        0.49       10.66      5.34 o 
   4  10   0     2109.79     2110.64     50.96 o 
   5  10   0       88.74      130.74     18.70 o 
   6  10   0       91.71      109.94     16.41 o 
   7  10   0       56.15       62.44     14.27 o 
   8  10   0      429.49      452.67     29.67 o 
   1  11   0      108.85       97.66      9.88 o 
   2  11   0        3.34        6.35      5.28 o 
   3  11   0      354.43      364.92     18.45 o 
   4  11   0      247.10      261.96     16.51 o 
   5  11   0      308.78      323.77     21.05 o 
   6  11   0        1.54        2.67      7.80 o 
   7  11   0       20.26       20.69     11.92 o 
   8  11   0      119.72       98.71     19.15 o 
   0  12   0      136.57      119.31     15.19 o 
   1  12   0      362.31      317.57     14.85 o 
   2  12   0      284.93      275.32     14.20 o 
   3  12   0      126.50      159.82     12.70 o 
   4  12   0        4.33       30.47      9.42 o 
   5  12   0       24.89       40.88      8.09 o 
   6  12   0       80.05       90.09     14.55 o 
   7  12   0      403.73      437.14     29.17 o 
   8  12   0       66.68       51.47     16.59 o 
   1  13   0      453.86      465.68     18.62 o 
   2  13   0      609.70      576.90     22.35 o 
   3  13   0       12.02       25.86     10.52 o 
   4  13   0      399.39      366.23     20.32 o 
   5  13   0        4.70        0.98      8.59 o 
   6  13   0      106.82       93.73     14.38 o 
   7  13   0      226.66      211.29     21.34 o 
   0  14   0      461.56      434.90     35.47 o 
   1  14   0      211.60      199.00     17.98 o 
   2  14   0       44.60       87.93     12.18 o 
   3  14   0      130.62      140.22     13.57 o 
   4  14   0      344.01      304.29     18.81 o 
   5  14   0       63.88       89.28     15.80 o 
   6  14   0        3.31        4.66      8.61 o 
   1  15   0      133.29      129.92     12.90 o 
   2  15   0       10.56       14.99     10.49 o 
   3  15   0       31.16       39.34     10.16 o 
   4  15   0      174.91      164.16     16.62 o 
   5  15   0      120.40      108.10     17.75 o 
   0  16   0     1413.09     1379.30     78.45 o 
   1  16   0        0.01        9.41     10.46 o 
   2  16   0      281.83      283.10     23.92 o 
   3  16   0      902.55      866.38     41.32 o 
   4  16   0      371.18      352.96     33.94 o 
   1  17   0     1206.87     1130.38     50.68 o 
   2  17   0       92.70       94.21     16.57 o 
   3  17   0      442.80      385.22     36.53 o 
 -10   1   1       52.15       62.48     16.01 o 
  -9   1   1      298.09      311.80     23.05 o 
  -8   1   1      217.48      234.70     18.71 o 
  -7   1   1      148.28      143.77     13.60 o 
  -6   1   1      278.56      258.39     10.55 o 
  -5   1   1      943.32     1009.87     37.37 o 
  -4   1   1    11046.29    12043.82    165.19 o 
  -3   1   1      510.81      525.74     12.47 o 
  -2   1   1     8824.09     9511.19    164.44 o 
  -1   1   1     3570.22     3579.52     41.71 o 
   1   1   1     2347.53     2280.71     33.66 o 
   2   1   1     2529.71     2674.03     58.08 o 
   3   1   1      525.20      564.96     19.32 o 
   4   1   1     1200.30     1157.90     19.34 o 
   5   1   1       51.94       64.74      5.18 o 
   6   1   1        3.25       10.37      3.64 o 
   7   1   1      513.64      508.09     14.11 o 
   8   1   1     1530.08     1500.03     35.33 o 
   9   1   1       18.22       21.60     10.31 o 
  10   1   1       35.11       69.87     17.54 o 
 -10   2   1        0.19       -0.93      8.43 o 
  -9   2   1      436.81      417.10     24.28 o 
  -8   2   1     1572.94     1639.44     43.54 o 
  -7   2   1     2603.33     2688.05     72.36 o 
  -6   2   1      303.14      297.36     12.08 o 
  -5   2   1     1103.07     1139.93     35.88 o 
  -4   2   1     3176.62     3386.31     73.91 o 
  -3   2   1      116.24      112.76     15.55 o 
  -2   2   1     9354.80    10084.18    131.36 o 
  -1   2   1     4150.48     4270.87     66.43 o 
   0   2   1     7444.43     7138.55     62.68 o 
   1   2   1      269.29      228.48      5.78 o 
   2   2   1       27.66       33.36      2.38 o 
   3   2   1      102.23      127.90      5.73 o 
   4   2   1      195.15      201.34      9.33 o 
   5   2   1      664.52      628.01     21.79 o 
   6   2   1       36.22       38.19      5.04 o 
   7   2   1        9.68        8.73      4.86 o 
   8   2   1     1140.82     1109.07     34.11 o 
   9   2   1       83.75      100.23     14.52 o 
  10   2   1        4.04        1.49      9.00 o 
 -10   3   1        1.36       -1.71     12.55 o 
  -9   3   1      363.65      363.69     24.27 o 
  -8   3   1      472.07      508.38     20.02 o 
  -7   3   1       58.39       73.38      9.33 o 
  -6   3   1       25.41       64.67      9.34 o 
  -5   3   1       33.76       42.77      3.13 o 
  -4   3   1     5841.02     5749.46    125.82 o 
  -3   3   1      772.81      823.25     24.52 o 
  -2   3   1     1143.63     1273.69     17.04 o 
  -1   3   1        5.15       27.55      4.44 o 
   0   3   1    15935.13    17020.32    241.93 o 
   1   3   1       81.98       81.07      1.79 o 
   2   3   1     3024.43     3317.56     40.62 o 
   3   3   1     1577.65     1628.83     23.42 o 
   4   3   1    10216.86    10515.45    123.68 o 
   5   3   1      812.06      804.90     19.61 o 
   6   3   1     1429.77     1391.26     29.48 o 
   7   3   1     1034.25     1065.18     29.36 o 
   8   3   1     1445.84     1463.50     41.26 o 
   9   3   1      245.75      262.43     16.38 o 
  10   3   1      134.15      197.10     26.48 o 
 -10   4   1      114.70      153.83     22.31 o 
  -9   4   1       69.27       85.29     14.61 o 
  -8   4   1     2326.53     2341.17     58.50 o 
  -7   4   1       29.78       36.88      7.77 o 
  -6   4   1      364.97      373.25     23.06 o 
  -5   4   1     3073.97     2932.81     93.51 o 
  -4   4   1     5150.62     5094.31     83.73 o 
  -3   4   1     7803.83     8154.03    156.48 o 
  -2   4   1      269.73      240.44      9.53 o 
  -1   4   1    12471.01    13236.24    373.92 o 
   0   4   1       93.55       97.39      4.07 o 
   1   4   1     7234.19     7387.01     80.74 o 
   2   4   1     9105.88     9259.83    100.70 o 
   3   4   1     5494.38     5722.52     92.80 o 
   4   4   1     3708.61     3792.49     48.83 o 
   5   4   1      863.95      829.05     16.62 o 
   6   4   1     1460.78     1397.86     42.36 o 
   7   4   1      116.12      124.64      9.89 o 
   8   4   1      996.85     1054.76     33.35 o 
   9   4   1      158.44      182.96     21.51 o 
  10   4   1      101.00      131.88     26.97 o 
 -10   5   1       21.82       15.98     15.26 o 
  -9   5   1      207.04      225.64     25.58 o 
  -8   5   1       28.71       25.78      7.51 o 
  -7   5   1     2941.07     2904.90     79.69 o 
  -6   5   1      241.04      296.03     21.98 o 
  -5   5   1     3291.97     3364.46     91.60 o 
  -4   5   1     1568.19     1521.08     39.00 o 
  -3   5   1     7299.67     7681.67     97.39 o 
  -2   5   1    13043.03    13708.50    255.79 o 
  -1   5   1      187.19      187.40      7.77 o 
   0   5   1    28688.79    28931.51    600.55 o 
   1   5   1      527.53      559.54      5.38 o 
   2   5   1    16308.39    16476.63    271.52 o 
   3   5   1     6381.01     6329.38     79.70 o 
   4   5   1     2386.73     2539.32     38.38 o 
   5   5   1     4072.01     4070.71     60.81 o 
   6   5   1      354.92      337.45     17.72 o 
   7   5   1     4237.30     4343.71     89.78 o 
   8   5   1       65.11       88.47     16.37 o 
   9   5   1      543.86      525.66     28.49 o 
  10   5   1       70.69       88.17     23.68 o 
 -10   6   1      871.97      814.55     57.07 o 
  -9   6   1        4.12       15.76     13.40 o 
  -8   6   1      337.79      364.38     22.94 o 
  -7   6   1      525.68      515.73     18.45 o 
  -6   6   1     4209.25     4373.71     97.65 o 
  -5   6   1     3274.49     3336.97     87.73 o 
  -4   6   1      684.70      670.08     13.79 o 
  -3   6   1     6357.90     6577.87    100.35 o 
  -2   6   1     2641.06     2834.80     43.24 o 
  -1   6   1     9219.25     9260.18    100.22 o 
   0   6   1     3578.27     3676.58     40.83 o 
   1   6   1    10861.76    10720.34     95.75 o 
   2   6   1     1469.72     1454.34     25.80 o 
   3   6   1     7055.46     6846.04    102.09 o 
   4   6   1     3492.93     3588.96     48.23 o 
   5   6   1     1054.12     1037.96     20.24 o 
   6   6   1     2939.94     2914.44     49.41 o 
   7   6   1       21.30       41.75     18.09 o 
   8   6   1      931.47      923.51     39.59 o 
   9   6   1        0.02        3.30      8.52 o 
  10   6   1      947.50      924.46     56.00 o 
 -10   7   1      332.01      392.51     68.39 o 
  -9   7   1     1182.45     1147.75     56.72 o 
  -8   7   1      188.54      210.06     20.71 o 
  -7   7   1     1609.72     1632.49     54.14 o 
  -6   7   1     3358.67     3420.33     67.19 o 
  -5   7   1      203.71      252.15     16.05 o 
  -4   7   1     1495.42     1530.79     31.03 o 
  -3   7   1      548.48      536.43     11.77 o 
  -2   7   1    24898.25    25979.10    302.52 o 
  -1   7   1       35.79       40.59      3.26 o 
   0   7   1     1134.68     1157.76     18.00 o 
   1   7   1     1124.62     1162.77     15.43 o 
   2   7   1    12929.55    12568.25    183.02 o 
   3   7   1     4415.41     4522.42     75.61 o 
   4   7   1       67.71       78.98      9.98 o 
   5   7   1     3166.63     3151.21     63.92 o 
   6   7   1     5615.81     5590.98    113.52 o 
   7   7   1     2595.45     2650.84     90.08 o 
   8   7   1      277.20      278.89     21.76 o 
   9   7   1      982.65      975.95     44.17 o 
  -9   8   1      135.91      172.91     23.13 o 
  -8   8   1      558.40      550.91     31.37 o 
  -7   8   1     2140.44     2187.99     70.36 o 
  -6   8   1     3977.05     3829.63    103.66 o 
  -5   8   1     5440.86     5614.10    104.51 o 
  -4   8   1      128.52      135.20     11.10 o 
  -3   8   1     5970.57     5918.34    116.34 o 
  -2   8   1       74.71       88.77      9.47 o 
  -1   8   1     4011.97     3869.85     51.47 o 
   0   8   1      643.34      669.72     12.93 o 
   1   8   1     5455.43     5675.37     64.07 o 
   2   8   1      425.65      397.72     13.10 o 
   3   8   1     2989.38     3077.25     57.59 o 
   4   8   1      437.07      428.57     15.74 o 
   5   8   1      247.89      260.67     16.01 o 
   6   8   1     1823.87     1870.98     48.24 o 
   7   8   1      956.33      945.84     39.48 o 
   8   8   1      505.28      556.63     32.96 o 
   9   8   1      302.68      345.08     28.29 o 
  -9   9   1     1550.55     1483.73     68.83 o 
  -8   9   1      713.59      730.92     38.76 o 
  -7   9   1      450.65      497.77     28.86 o 
  -6   9   1     4588.00     4767.67    128.81 o 
  -5   9   1     2241.41     2223.60     50.02 o 
  -4   9   1     1798.56     1806.82     42.33 o 
  -3   9   1       80.53       84.41      7.85 o 
  -2   9   1     7824.07     7803.23    103.84 o 
  -1   9   1       43.66       69.92     11.70 o 
   0   9   1     2151.79     2224.40     40.78 o 
   1   9   1     2838.65     2754.06     36.25 o 
   2   9   1     7838.89     7625.18    131.06 o 
   3   9   1       52.88       57.18      6.49 o 
   4   9   1     2465.49     2503.08     55.34 o 
   5   9   1     1308.12     1351.96     42.72 o 
   6   9   1     1460.35     1467.74     40.06 o 
   7   9   1      954.14      982.83     41.88 o 
   8   9   1        0.19       10.34     10.51 o 
   9   9   1     1781.59     1688.14     67.86 o 
  -9  10   1       56.19       25.04     17.22 o 
  -8  10   1     1974.83     1888.75     71.04 o 
  -7  10   1      930.76      918.88     42.47 o 
  -6  10   1     1228.18     1287.62     48.83 o 
  -5  10   1     1205.90     1175.26     33.78 o 
  -4  10   1      336.87      350.97     18.55 o 
  -3  10   1    11667.66    11726.16    213.34 o 
  -2  10   1      141.75      163.17     17.54 o 
  -1  10   1     9899.02     9877.40    139.36 o 
   0  10   1      117.17      116.49     15.33 o 
   1  10   1     6451.95     6446.79    135.92 o 
   2  10   1     1698.79     1718.39     39.39 o 
   3  10   1     1046.76     1078.26     28.82 o 
   4  10   1     5621.74     5565.18    115.17 o 
   5  10   1     1917.97     1997.07     53.11 o 
   6  10   1     2753.08     2703.93     69.40 o 
   7  10   1      263.42      237.82     20.83 o 
   8  10   1      973.03      945.53     46.07 o 
  -8  11   1      182.80      191.56     23.47 o 
  -7  11   1      912.14      885.86     43.53 o 
  -6  11   1      280.40      276.51     17.84 o 
  -5  11   1     3040.90     2973.76     73.84 o 
  -4  11   1     5687.43     5822.03    122.68 o 
  -3  11   1      473.69      490.68     21.84 o 
  -2  11   1     1447.44     1438.06     36.15 o 
  -1  11   1      400.50      388.87     17.49 o 
   0  11   1    13536.97    13253.46    190.17 o 
   1  11   1     2395.73     2282.79     59.42 o 
   2  11   1     7003.05     7017.83    135.17 o 
   3  11   1     1189.35     1117.60     33.19 o 
   4  11   1     3377.58     3262.54     75.12 o 
   5  11   1     5195.79     5100.03    116.60 o 
   6  11   1       23.89       22.81     10.03 o 
   7  11   1     1295.82     1255.71     52.65 o 
   8  11   1       85.67      124.29     26.69 o 
  -8  12   1     1724.36     1773.54     76.96 o 
  -7  12   1      404.58      452.83     29.74 o 
  -6  12   1      606.89      642.29     32.55 o 
  -5  12   1     1319.84     1249.63     48.73 o 
  -4  12   1     4459.53     4367.11    100.61 o 
  -3  12   1     4424.92     4482.65     99.60 o 
  -2  12   1      237.07      236.58     13.38 o 
  -1  12   1     9321.35     9098.89    168.68 o 
   0  12   1       29.98       67.13     12.65 o 
   1  12   1     6793.06     6840.92    159.78 o 
   2  12   1     2188.88     2117.82     50.99 o 
   3  12   1     3815.76     3883.37     89.63 o 
   4  12   1     2639.32     2626.08     67.94 o 
   5  12   1     1055.27      998.62     40.41 o 
   6  12   1     2076.12     2201.29     76.40 o 
   7  12   1        0.52       27.57     21.52 o 
  -7  13   1     1193.11     1214.96     58.19 o 
  -6  13   1      419.53      442.92     34.14 o 
  -5  13   1      719.34      690.93     33.70 o 
  -4  13   1     2975.29     2974.11     78.40 o 
  -3  13   1      251.91      260.91     16.37 o 
  -2  13   1     3268.31     3095.19     71.32 o 
  -1  13   1       18.55       33.83     11.67 o 
   0  13   1     7070.51     6837.69    169.10 o 
   1  13   1        0.39       33.89     13.24 o 
   2  13   1      520.29      518.03     20.87 o 
   3  13   1     2469.92     2491.03     65.48 o 
   4  13   1     3292.13     3283.45     86.13 o 
   5  13   1     1362.27     1308.25     44.00 o 
   6  13   1       57.75      106.70     18.65 o 
   7  13   1     1065.22     1055.75     57.70 o 
  -6  14   1      157.68      153.24     18.59 o 
  -5  14   1     2257.11     2204.15     74.94 o 
  -4  14   1      210.24      173.19     15.68 o 
  -3  14   1     1105.89     1086.79     39.79 o 
  -2  14   1       76.58       77.00      9.54 o 
  -1  14   1     1272.02     1296.43     47.26 o 
   0  14   1      391.70      354.57     21.62 o 
   1  14   1     1653.52     1554.83     46.45 o 
   2  14   1      431.14      432.62     20.47 o 
   3  14   1     1273.23     1269.68     39.13 o 
   4  14   1      292.94      276.23     17.97 o 
   5  14   1      225.41      220.58     21.25 o 
   6  14   1      540.91      555.07     35.10 o 
  -5  15   1        7.97       11.97     13.23 o 
  -4  15   1     1455.03     1369.03     54.67 o 
  -3  15   1      120.67      128.77     13.61 o 
  -2  15   1     1587.47     1478.99     53.41 o 
  -1  15   1     1091.15     1033.80     43.74 o 
   0  15   1      738.31      711.20     32.57 o 
   1  15   1       17.00       28.64     11.15 o 
   2  15   1      742.21      751.07     34.38 o 
   3  15   1      881.16      792.10     32.91 o 
   4  15   1      159.23      173.68     16.48 o 
   5  15   1       50.46       61.12     16.27 o 
  -4  16   1        6.20        5.36     11.01 o 
  -3  16   1      566.60      553.39     34.33 o 
  -2  16   1       28.88       44.22     25.59 o 
  -1  16   1     1164.61     1152.30     50.57 o 
   0  16   1        2.67       -6.01      9.90 o 
   1  16   1      333.24      354.82     26.18 o 
   2  16   1       74.03       80.25     16.19 o 
   3  16   1      493.42      473.36     32.31 o 
   4  16   1      403.42      398.82     35.83 o 
  -3  17   1      261.96      255.71     38.78 o 
  -2  17   1     1688.81     1605.79     65.09 o 
  -1  17   1       11.72       24.57     13.07 o 
   0  17   1      548.00      524.15     34.29 o 
   1  17   1      176.46      196.74     22.40 o 
   2  17   1     1284.05     1202.69     49.93 o 
   3  17   1      342.34      366.16     30.76 o 
 -10   0   2       15.33        6.04     14.52 o 
  -9   0   2      686.87      759.50     57.81 o 
  -8   0   2      883.29      872.89     68.80 o 
  -7   0   2      659.71      632.08    118.42 o 
  -6   0   2       36.43       39.42      5.68 o 
  -5   0   2     4023.80     4149.84    104.54 o 
  -4   0   2    19537.85    19462.04    586.89 o 
  -3   0   2     2834.26     2614.63     88.61 o 
  -2   0   2    12007.02    11644.08    271.26 o 
  -1   0   2     1553.41     1542.78     64.30 o 
   0   0   2    11297.11    11478.43     92.52 o 
   1   0   2     7004.39     7546.17     60.41 o 
   2   0   2     1235.42     1008.64     49.17 o 
   3   0   2     9195.74     9389.40    136.45 o 
   4   0   2    29737.27    32074.69   1624.33 o 
   5   0   2     6990.54     6914.74    162.52 o 
   6   0   2     1416.03     1392.84     39.27 o 
   7   0   2     3016.00     3053.17    127.14 o 
   8   0   2      104.43      100.73     13.43 o 
   9   0   2     1286.31     1333.38    113.21 o 
  10   0   2      966.62      950.18     62.90 o 
 -10   1   2       13.18       19.77     11.90 o 
  -9   1   2      114.53      140.17     17.26 o 
  -8   1   2     4395.29     4538.91    193.35 o 
  -7   1   2      780.57      788.41     37.94 o 
  -6   1   2      322.43      326.38     13.64 o 
  -5   1   2     3448.75     3303.84     49.07 o 
  -4   1   2     9649.60     9471.53    200.39 o 
  -3   1   2     4118.94     4013.86     48.40 o 
  -2   1   2      756.04      836.47      7.51 o 
  -1   1   2    30045.09    30675.77    390.81 o 
   0   1   2     1314.63     1306.85     12.09 o 
   1   1   2    41582.25    45436.24   1192.99 o 
   2   1   2     9733.12    10244.20    141.39 o 
   3   1   2     6276.91     6213.70     73.26 o 
   4   1   2     4053.44     3954.73     83.71 o 
   5   1   2      617.53      638.90     13.64 o 
   6   1   2     5820.73     5775.99    104.91 o 
   7   1   2      188.02      245.23     17.15 o 
   8   1   2     2332.42     2326.58     51.10 o 
   9   1   2        7.98        6.45     10.73 o 
  10   1   2      415.10      384.02     27.26 o 
 -10   2   2      431.86      383.94     28.94 o 
  -9   2   2     1624.98     1654.10     61.58 o 
  -8   2   2     1476.51     1424.01     51.12 o 
  -7   2   2     1349.00     1450.47     42.25 o 
  -6   2   2     5225.10     5389.96    123.22 o 
  -5   2   2       84.04      108.65      8.08 o 
  -4   2   2    14834.65    15141.46    202.50 o 
  -3   2   2      116.51      139.41      6.23 o 
  -2   2   2     5724.08     5407.14     56.32 o 
  -1   2   2     4526.50     4731.41     34.76 o 
   0   2   2    28276.04    24760.73    155.85 o 
   1   2   2      567.60      546.60      5.21 o 
   2   2   2      250.10      224.23      8.10 o 
   3   2   2     4897.06     4847.70     59.75 o 
   4   2   2     5147.05     5038.35     71.93 o 
   5   2   2     2727.68     2820.14     67.64 o 
   6   2   2     1048.40     1058.18     31.31 o 
   7   2   2     2705.74     2630.36     61.50 o 
   8   2   2      587.77      581.22     19.33 o 
   9   2   2      681.09      638.49     48.20 o 
  10   2   2       68.11       81.25     18.86 o 
 -10   3   2     1789.40     1680.28     68.05 o 
  -9   3   2     1120.63     1036.01     54.61 o 
  -8   3   2      684.38      673.32     24.36 o 
  -7   3   2     2194.37     2260.72     64.01 o 
  -6   3   2     1624.54     1721.04     60.47 o 
  -5   3   2     8291.80     8564.09    176.20 o 
  -4   3   2        0.57       28.83     10.80 o 
  -3   3   2    13731.56    13939.77    174.59 o 
  -2   3   2      717.16      706.72     10.80 o 
  -1   3   2     7803.84     7410.14    204.59 o 
   0   3   2     8805.51     8604.11     71.62 o 
   1   3   2      211.32      156.47      5.97 o 
   2   3   2     3650.74     3687.37     59.75 o 
   3   3   2     4201.76     4334.98     69.79 o 
   4   3   2     2125.52     2080.03     38.24 o 
   5   3   2      837.45      846.96     30.64 o 
   6   3   2      300.55      313.58     12.02 o 
   7   3   2        2.34       26.92      8.59 o 
   8   3   2      910.06      908.46     29.61 o 
   9   3   2       69.46       81.92     11.49 o 
  10   3   2      679.57      676.77     45.40 o 
 -10   4   2      122.30      166.23     34.22 o 
  -9   4   2      745.00      754.14     36.04 o 
  -8   4   2      921.89      980.77     30.90 o 
  -7   4   2     1337.35     1449.90     38.66 o 
  -6   4   2     5861.43     6083.11    114.54 o 
  -5   4   2        8.34       18.48      7.73 o 
  -4   4   2      484.88      425.71     14.66 o 
  -3   4   2      564.60      632.93     17.70 o 
  -2   4   2     8059.62     8137.74     84.59 o 
  -1   4   2     1560.96     1788.11     25.84 o 
   0   4   2     1641.86     1929.76     23.61 o 
   1   4   2      284.41      309.32      7.34 o 
   2   4   2    12890.47    13092.69    119.02 o 
   3   4   2       81.33       82.74      5.82 o 
   4   4   2     1729.06     1779.98     26.05 o 
   5   4   2      174.17      180.53      8.67 o 
   6   4   2     2893.23     2701.19     93.79 o 
   7   4   2      596.21      577.85     20.09 o 
   8   4   2        0.59        5.91      6.72 o 
   9   4   2      416.74      417.13     24.83 o 
  10   4   2      347.94      383.16     38.43 o 
 -10   5   2     1706.05     1484.47    152.41 o 
  -9   5   2      166.37      141.42     22.19 o 
  -8   5   2       23.84       37.29      9.06 o 
  -7   5   2     1132.69     1117.09     37.19 o 
  -6   5   2     4704.62     4872.32    179.13 o 
  -5   5   2     2383.23     2384.85    101.56 o 
  -4   5   2     1342.42     1368.18     19.62 o 
  -3   5   2     9113.31     9401.98    131.55 o 
  -2   5   2     2604.43     2761.17     41.61 o 
  -1   5   2    10483.77    10311.86    232.77 o 
   0   5   2     8084.22     8093.46     81.26 o 
   1   5   2     3949.85     3858.28     62.46 o 
   2   5   2      159.82      168.43      6.60 o 
   3   5   2      546.23      537.26     25.56 o 
   4   5   2     5544.80     5526.16     88.04 o 
   5   5   2      846.97      843.60     22.78 o 
   6   5   2     3035.76     2912.02     49.88 o 
   7   5   2      286.15      266.90     11.52 o 
   8   5   2      239.42      251.41     19.65 o 
   9   5   2      309.49      315.85     24.17 o 
  10   5   2      295.73      289.09     31.88 o 
 -10   6   2       18.80       56.96     33.65 o 
  -9   6   2      142.48      140.65     30.37 o 
  -8   6   2       89.64       74.57     14.80 o 
  -7   6   2      355.83      349.88     21.89 o 
  -6   6   2     1262.64     1315.67     44.29 o 
  -5   6   2      794.21      852.33     22.83 o 
  -4   6   2      447.71      460.64     12.68 o 
  -3   6   2      637.55      685.94     12.77 o 
  -2   6   2     8412.24     8645.86    146.67 o 
  -1   6   2      551.00      534.80     12.11 o 
   0   6   2     2180.82     2281.47     31.90 o 
   1   6   2     3023.83     3091.49     43.85 o 
   2   6   2    19148.67    19259.16    267.39 o 
   3   6   2     2415.19     2368.34     40.77 o 
   4   6   2      143.21      162.51     12.09 o 
   5   6   2     1841.36     1832.57     45.43 o 
   6   6   2      822.64      795.27     37.98 o 
   7   6   2      837.16      804.81     25.69 o 
   8   6   2      562.68      563.39     27.49 o 
   9   6   2     1211.02     1250.23     50.58 o 
  10   6   2       81.13       64.84     20.09 o 
  -9   7   2        0.03       32.44     24.03 o 
  -8   7   2        6.08        4.79      9.25 o 
  -7   7   2       76.02       81.68     12.80 o 
  -6   7   2      371.90      431.39     17.67 o 
  -5   7   2       59.21       81.25     12.38 o 
  -4   7   2      763.12      727.02     21.41 o 
  -3   7   2     3383.56     3472.69     49.17 o 
  -2   7   2      926.25      970.06     26.25 o 
  -1   7   2     1706.25     1759.13     26.18 o 
   0   7   2       10.75       15.76      5.15 o 
   1   7   2     4008.79     3875.20     41.64 o 
   2   7   2      430.70      412.57     12.27 o 
   3   7   2     1988.49     2045.15     39.18 o 
   4   7   2     2828.31     2840.62     54.46 o 
   5   7   2      646.07      595.68     22.66 o 
   6   7   2     1126.60     1076.66     36.70 o 
   7   7   2       85.39       85.40      9.98 o 
   8   7   2      476.75      462.42     26.06 o 
   9   7   2        1.45       16.15     11.82 o 
  -9   8   2      223.80      252.97     37.09 o 
  -8   8   2      146.34      122.04     16.81 o 
  -7   8   2      106.11      134.54     17.29 o 
  -6   8   2       20.94       40.39     14.17 o 
  -5   8   2      573.91      567.61     28.09 o 
  -4   8   2      811.86      788.93     18.81 o 
  -3   8   2      374.16      375.75     10.41 o 
  -2   8   2      514.20      529.06     12.39 o 
  -1   8   2        3.40       23.03      6.21 o 
   0   8   2     5292.64     5437.79     76.76 o 
   1   8   2      648.02      636.80     13.33 o 
   2   8   2      141.42      169.40     11.97 o 
   3   8   2        2.48        7.48      4.57 o 
   4   8   2      230.05      230.73     11.44 o 
   5   8   2     2008.67     1956.21     45.97 o 
   6   8   2       53.13       77.62     12.45 o 
   7   8   2       35.83       41.78     11.51 o 
   8   8   2        0.82        4.10      9.16 o 
   9   8   2      105.22      157.00     23.25 o 
  -9   9   2        0.59      -15.69     15.69 o 
  -8   9   2      366.76      343.20     26.21 o 
  -7   9   2     1278.00     1319.17     51.12 o 
  -6   9   2      922.42      953.97     38.68 o 
  -5   9   2      763.27      795.39     53.81 o 
  -4   9   2        3.60       25.82     12.34 o 
  -3   9   2      227.14      201.98      9.63 o 
  -2   9   2     1056.84     1085.62     40.08 o 
  -1   9   2      469.44      515.58     13.95 o 
   0   9   2        0.03       -2.64      2.64 o 
   1   9   2       86.32      106.18      7.81 o 
   2   9   2     1101.95     1161.05     38.62 o 
   3   9   2        9.26       15.24      5.18 o 
   4   9   2      322.76      357.21     15.83 o 
   5   9   2       28.40       47.02      8.17 o 
   6   9   2       95.61      108.09     14.10 o 
   7   9   2      119.08      121.76     15.48 o 
   8   9   2       44.19       54.74     13.91 o 
   9   9   2       44.79       98.17     28.34 o 
  -8  10   2      694.95      693.77     38.59 o 
  -7  10   2       21.08       21.45     10.40 o 
  -6  10   2       84.37       82.90     14.14 o 
  -5  10   2       37.17       64.12     17.76 o 
  -4  10   2     1712.66     1713.87     40.09 o 
  -3  10   2     1252.10     1134.37     30.06 o 
  -2  10   2        2.58        6.23      6.13 o 
  -1  10   2     1272.38     1211.60     23.64 o 
   0  10   2        2.30        3.43      3.75 o 
   1  10   2      330.74      310.44     13.59 o 
   2  10   2     2494.30     2424.90     53.97 o 
   3  10   2       16.59       43.12      8.33 o 
   4  10   2      598.49      581.11     21.13 o 
   5  10   2       21.45       26.65     11.70 o 
   6  10   2      794.99      756.91     40.18 o 
   7  10   2       12.63       13.32     10.19 o 
   8  10   2      461.01      457.83     33.71 o 
  -8  11   2      252.93      244.17     25.24 o 
  -7  11   2        7.50       -0.79      9.04 o 
  -6  11   2      653.16      675.89     32.09 o 
  -5  11   2      159.08      135.97     15.99 o 
  -4  11   2      118.28      124.91     12.61 o 
  -3  11   2      467.98      449.38     18.47 o 
  -2  11   2     2089.56     1997.78     44.30 o 
  -1  11   2        0.75        1.16      3.54 o 
   0  11   2      133.09      142.46     13.95 o 
   1  11   2      801.18      872.13     30.62 o 
   2  11   2        0.54        4.80      5.85 o 
   3  11   2      592.24      547.23     18.44 o 
   4  11   2      130.19      127.24     21.35 o 
   5  11   2      107.32      128.21     12.86 o 
   6  11   2      192.49      198.44     16.14 o 
   7  11   2       13.37       35.39     14.09 o 
   8  11   2       33.78       35.77     17.16 o 
  -8  12   2      178.97      186.10     24.29 o 
  -7  12   2      108.66      119.28     18.85 o 
  -6  12   2        0.02       13.81      9.88 o 
  -5  12   2      260.27      288.57     28.13 o 
  -4  12   2       36.81       45.10     12.27 o 
  -3  12   2      792.20      721.95     24.40 o 
  -2  12   2      726.71      725.43     24.32 o 
  -1  12   2      248.99      272.97     11.33 o 
   0  12   2        0.93        7.91      5.90 o 
   1  12   2      109.65      109.76      9.37 o 
   2  12   2      124.74      110.30     10.47 o 
   3  12   2      407.41      409.58     20.21 o 
   4  12   2       31.45       35.08      8.73 o 
   5  12   2      457.15      486.53     22.26 o 
   6  12   2      130.79      131.91     14.68 o 
   7  12   2       32.15       56.92     17.90 o 
  -7  13   2      219.20      217.63     24.66 o 
  -6  13   2        1.26        0.10      7.54 o 
  -5  13   2       91.16      121.47     14.50 o 
  -4  13   2      132.08      132.72     12.53 o 
  -3  13   2      217.10      235.92     17.22 o 
  -2  13   2       10.19       27.37      8.28 o 
  -1  13   2       44.65       77.34     15.59 o 
   0  13   2       14.14       13.62      6.58 o 
   1  13   2      279.42      227.54     20.70 o 
   2  13   2        5.54       -4.10      6.02 o 
   3  13   2      112.36      109.49     12.31 o 
   4  13   2       12.55       26.01     10.01 o 
   5  13   2      171.01      217.12     18.02 o 
   6  13   2        9.98       28.93     21.36 o 
   7  13   2      116.10      106.67     23.07 o 
  -6  14   2      142.87      190.34     22.65 o 
  -5  14   2      175.20      189.02     20.66 o 
  -4  14   2      734.34      740.52     37.27 o 
  -3  14   2        7.90       18.98     10.36 o 
  -2  14   2       27.19       18.81      7.39 o 
  -1  14   2       57.79       75.18     13.24 o 
   0  14   2      612.24      618.42     28.33 o 
   1  14   2      156.55      145.49     16.04 o 
   2  14   2       75.50       91.27     11.87 o 
   3  14   2       89.06      110.71     20.40 o 
   4  14   2      806.19      749.85     35.06 o 
   5  14   2       11.36       31.16     15.39 o 
   6  14   2       35.02       35.54     16.03 o 
  -5  15   2       50.92       62.90     14.27 o 
  -4  15   2      465.75      462.39     27.79 o 
  -3  15   2      666.59      647.04     34.37 o 
  -2  15   2        4.50       14.69      9.32 o 
  -1  15   2     1238.86     1213.37     48.19 o 
   0  15   2      387.16      378.52     22.95 o 
   1  15   2      612.90      594.17     31.30 o 
   2  15   2      368.91      382.08     20.76 o 
   3  15   2      525.23      575.23     26.48 o 
   4  15   2      575.46      526.95     27.90 o 
   5  15   2      209.76      224.05     36.73 o 
  -4  16   2      176.11      122.16     24.29 o 
  -3  16   2      702.69      717.74     42.87 o 
  -2  16   2      440.07      469.13     28.84 o 
  -1  16   2       13.63       15.88     10.35 o 
   0  16   2     1746.34     1707.98     64.74 o 
   1  16   2       22.20       42.33     17.14 o 
   2  16   2     1072.20     1070.41     48.76 o 
   3  16   2      238.67      275.05     25.28 o 
   4  16   2      686.39      638.23     77.78 o 
  -3  17   2      153.47      148.94     25.49 o 
  -2  17   2      425.91      449.76     36.60 o 
  -1  17   2     1458.15     1449.19     63.03 o 
   0  17   2        0.10       -4.98     10.71 o 
   1  17   2      947.86      923.10     46.77 o 
   2  17   2      261.26      271.34     26.21 o 
 -10   1   3        5.17        8.94     10.57 o 
  -9   1   3      333.49      337.97     23.48 o 
  -8   1   3      205.92      194.59     18.56 o 
  -7   1   3       78.98       98.57     11.35 o 
  -6   1   3     1430.95     1381.68     39.13 o 
  -5   1   3      169.78      201.51      7.47 o 
  -4   1   3      120.91      173.00      6.22 o 
  -3   1   3     1581.16     1552.33     34.05 o 
  -2   1   3      185.68      215.49      7.25 o 
  -1   1   3     3483.23     3568.51     40.22 o 
   0   1   3     3018.32     3031.74     58.18 o 
   1   1   3      772.12      725.71     16.82 o 
   2   1   3     9278.46     9647.56     98.84 o 
   3   1   3      463.31      453.62     14.43 o 
   4   1   3      472.76      434.45     12.03 o 
   5   1   3       72.31       93.18      5.89 o 
   6   1   3      390.85      416.76     12.85 o 
   7   1   3       36.76       58.80      7.02 o 
   8   1   3      781.76      772.98     29.53 o 
   9   1   3        0.72       14.05      8.00 o 
  10   1   3       30.16       36.62     11.88 o 
 -10   2   3        0.98       12.23     12.09 o 
  -9   2   3      130.19      128.12     15.99 o 
  -8   2   3     2995.60     3074.26     92.68 o 
  -7   2   3      139.54      136.22     10.06 o 
  -6   2   3      988.82      962.42     32.77 o 
  -5   2   3     2501.32     2489.15     43.96 o 
  -4   2   3      755.81      681.29     14.75 o 
  -3   2   3     6758.39     6922.32     97.10 o 
  -2   2   3    14326.92    15088.48    176.69 o 
  -1   2   3       30.31       48.70      4.77 o 
   0   2   3     5296.58     5385.95     78.00 o 
   1   2   3     1043.80     1153.23     19.53 o 
   2   2   3     9252.20     9878.65    111.81 o 
   3   2   3      267.39      282.46     13.04 o 
   4   2   3      376.96      341.21     11.84 o 
   5   2   3        0.30       23.89      8.62 o 
   6   2   3      112.98      124.65      8.68 o 
   7   2   3        8.46        9.78      5.91 o 
   8   2   3       52.66       77.64      9.33 o 
   9   2   3      106.71      126.64     14.27 o 
  10   2   3       63.39       42.10     16.56 o 
 -10   3   3        1.13       -1.87      9.54 o 
  -9   3   3      527.67      535.85     29.05 o 
  -8   3   3      217.78      210.11     20.51 o 
  -7   3   3      554.43      567.99     30.16 o 
  -6   3   3      350.03      350.28     20.68 o 
  -5   3   3      809.00      823.55     19.70 o 
  -4   3   3     3944.87     3911.99     60.11 o 
  -3   3   3     1396.29     1414.66     28.09 o 
  -2   3   3      201.71      271.08      5.53 o 
  -1   3   3      147.90      156.33      7.05 o 
   0   3   3    12976.54    12465.35    111.58 o 
   1   3   3      354.93      334.86      5.93 o 
   2   3   3       46.63       68.75      4.83 o 
   3   3   3       12.84       16.27      2.94 o 
   4   3   3     4931.86     4917.00     74.83 o 
   5   3   3        6.19       18.71      9.33 o 
   6   3   3       29.26       46.52      7.11 o 
   7   3   3      135.87      143.56      8.86 o 
   8   3   3     1815.74     1846.28     50.68 o 
   9   3   3      250.62      246.45     17.08 o 
  10   3   3      231.84      156.24     31.49 o 
 -10   4   3        6.51       -2.79     12.60 o 
  -9   4   3       14.76       43.06     12.81 o 
  -8   4   3      989.04     1023.83     42.82 o 
  -7   4   3        0.20        8.18      6.04 o 
  -6   4   3       37.79       56.68      8.30 o 
  -5   4   3      201.28      231.06     24.01 o 
  -4   4   3     5615.44     5537.17     85.49 o 
  -3   4   3      298.27      287.03     13.45 o 
  -2   4   3      216.78      234.03     11.66 o 
  -1   4   3    12934.36    12790.71    147.26 o 
   0   4   3     2642.02     2671.49     29.15 o 
   1   4   3     8606.13     8791.01     91.96 o 
   2   4   3       41.92       24.77      4.97 o 
   3   4   3     3774.92     3733.84     46.34 o 
   4   4   3     1421.62     1356.90     27.95 o 
   5   4   3      914.18      877.81     20.51 o 
   6   4   3     4058.27     3918.09     66.14 o 
   7   4   3       19.48       11.71      4.93 o 
   8   4   3      835.43      689.87     58.85 o 
   9   4   3        2.16       -0.31     11.25 o 
  10   4   3      190.27      203.70     33.23 o 
 -10   5   3        0.02       -2.12     12.21 o 
  -9   5   3      187.77      185.10     19.48 o 
  -8   5   3       31.99       60.48      9.50 o 
  -7   5   3      600.77      565.19     27.68 o 
  -6   5   3      146.57      167.35     10.75 o 
  -5   5   3     1136.96     1114.17     30.97 o 
  -4   5   3     1759.14     1696.20     39.99 o 
  -3   5   3     3722.80     3450.12     48.33 o 
  -2   5   3     5616.63     5667.56     75.80 o 
  -1   5   3     1110.54     1064.62     15.40 o 
   0   5   3     3404.72     3311.74     38.40 o 
   1   5   3      656.52      778.63     13.78 o 
   2   5   3     7574.62     7470.69    107.43 o 
   3   5   3     5037.16     5190.41     61.70 o 
   4   5   3     4294.82     4300.03     58.93 o 
   5   5   3     1375.76     1282.50     23.76 o 
   6   5   3      325.47      339.48     15.44 o 
   7   5   3     1967.89     1963.01     48.24 o 
   8   5   3       92.87      104.90     13.36 o 
   9   5   3      468.07      486.45     30.59 o 
  10   5   3       92.47      121.18     38.80 o 
 -10   6   3      638.06      531.00     46.34 o 
  -9   6   3       60.85       54.48     13.37 o 
  -8   6   3       51.38       58.34      9.67 o 
  -7   6   3       27.68       30.91     10.43 o 
  -6   6   3     3625.77     3586.50     91.74 o 
  -5   6   3      714.70      665.71     24.19 o 
  -4   6   3      435.54      444.59     15.51 o 
  -3   6   3      873.10      886.44     21.82 o 
  -2   6   3     7177.88     7565.00    125.24 o 
  -1   6   3    12658.92    12997.05    218.33 o 
   0   6   3      116.37      166.18      5.48 o 
   1   6   3    10325.86    10659.11    115.08 o 
   2   6   3       13.99       50.37      9.49 o 
   3   6   3     9103.60     8748.75    149.72 o 
   4   6   3     2493.08     2417.19     34.35 o 
   5   6   3      918.23      876.21     17.84 o 
   6   6   3     2263.53     2236.35     52.80 o 
   7   6   3     1463.77     1502.65     50.25 o 
   8   6   3     1821.89     1892.18     64.83 o 
   9   6   3        9.43        5.35      9.32 o 
  -9   7   3      830.85      929.98     55.38 o 
  -8   7   3      335.40      308.84     21.26 o 
  -7   7   3     2430.24     2555.30     64.47 o 
  -6   7   3     2574.10     2498.10     57.24 o 
  -5   7   3     1366.59     1408.83     34.16 o 
  -4   7   3     3191.44     3084.79     49.91 o 
  -3   7   3      198.83      215.52     11.99 o 
  -2   7   3    10835.03    11258.79    224.51 o 
  -1   7   3     1102.39     1152.44     29.94 o 
   0   7   3     1086.81     1124.80     18.76 o 
   1   7   3        2.14       11.60      2.57 o 
   2   7   3     9932.76    10092.84    156.09 o 
   3   7   3      617.42      604.64     17.07 o 
   4   7   3       34.33       83.81     12.69 o 
   5   7   3      973.63      925.60     27.08 o 
   6   7   3     2081.55     2056.52     50.07 o 
   7   7   3      778.52      741.89     36.39 o 
   8   7   3       71.26       57.09     13.38 o 
   9   7   3      358.07      331.19     32.51 o 
  -9   8   3       61.81       53.19     19.39 o 
  -8   8   3      221.19      205.33     20.40 o 
  -7   8   3     1629.18     1555.02     53.84 o 
  -6   8   3     2534.97     2653.57     60.14 o 
  -5   8   3     1711.87     1737.88     63.01 o 
  -4   8   3      199.39      171.12      9.36 o 
  -3   8   3     5029.07     5087.66     83.18 o 
  -2   8   3     3705.68     3835.56     63.20 o 
  -1   8   3     3230.40     3281.34     55.20 o 
   0   8   3     4187.45     4200.76     57.78 o 
   1   8   3     2926.08     2952.52     39.45 o 
   2   8   3        6.81       10.90      7.26 o 
   3   8   3      825.14      816.95     21.22 o 
   4   8   3     1898.00     1906.86     44.07 o 
   5   8   3     2892.31     3013.85     68.13 o 
   6   8   3       43.84       60.84     14.19 o 
   7   8   3      333.02      363.06     21.26 o 
   8   8   3      911.25      908.19     42.52 o 
   9   8   3       11.34       17.37     15.14 o 
  -9   9   3      933.11      845.74     48.22 o 
  -8   9   3      441.46      392.81     27.84 o 
  -7   9   3     1782.17     1626.52     57.50 o 
  -6   9   3      989.04      987.24     40.92 o 
  -5   9   3      563.50      568.56     26.70 o 
  -4   9   3     4434.77     4477.67     74.52 o 
  -3   9   3      162.85      140.46     10.75 o 
  -2   9   3     5055.33     5273.88     88.47 o 
  -1   9   3       43.79       57.81      5.39 o 
   0   9   3     2208.51     2306.55     36.41 o 
   1   9   3      632.06      611.10     18.34 o 
   2   9   3     3770.96     3778.83     70.44 o 
   3   9   3       99.18      104.12      8.03 o 
   4   9   3       23.17       29.81      8.15 o 
   5   9   3     1986.83     2028.24     52.76 o 
   6   9   3     1286.68     1341.02     41.63 o 
   7   9   3      338.51      306.99     22.65 o 
   8   9   3      130.73      120.25     22.03 o 
   9   9   3      786.76      817.64     54.12 o 
  -8  10   3      704.09      686.80     36.74 o 
  -7  10   3     1056.71      960.74     44.04 o 
  -6  10   3     1158.82     1141.19     43.04 o 
  -5  10   3      749.07      746.41     32.97 o 
  -4  10   3     1799.56     1816.39     45.49 o 
  -3  10   3     4773.95     4847.38     89.52 o 
  -2  10   3      280.02      272.61     10.57 o 
  -1  10   3     2239.28     2213.79     38.86 o 
   0  10   3        8.22       23.47      6.04 o 
   1  10   3     7683.92     7747.86    140.57 o 
   2  10   3      953.38      977.78     28.55 o 
   3  10   3     3413.10     3503.85     85.20 o 
   4  10   3      859.57      801.79     26.77 o 
   5  10   3     1736.78     1766.65     49.22 o 
   6  10   3     1235.83     1316.01     40.75 o 
   7  10   3       30.67       36.87     11.30 o 
   8  10   3     1021.70     1081.50     61.53 o 
  -8  11   3        2.66        7.13     11.58 o 
  -7  11   3      334.55      337.83     26.15 o 
  -6  11   3      197.48      236.86     20.84 o 
  -5  11   3     2248.52     2268.09     71.54 o 
  -4  11   3      662.46      636.51     24.52 o 
  -3  11   3     1663.08     1663.74     42.76 o 
  -2  11   3     3372.44     3316.84     60.27 o 
  -1  11   3     1732.10     1685.92     33.38 o 
   0  11   3    10605.61    10682.40    176.75 o 
   1  11   3       90.82      103.19      9.43 o 
   2  11   3     2314.33     2338.21     55.52 o 
   3  11   3      335.01      348.60     16.53 o 
   4  11   3     5406.78     5385.60    117.97 o 
   5  11   3     2225.22     2328.01     62.08 o 
   6  11   3      360.25      371.19     21.65 o 
   7  11   3     1070.37      990.38     62.48 o 
   8  11   3      243.43      273.56     28.50 o 
  -7  12   3       24.19       45.91     11.29 o 
  -6  12   3      269.31      265.11     20.81 o 
  -5  12   3      257.23      241.98     26.02 o 
  -4  12   3     2649.17     2685.57     77.68 o 
  -3  12   3     2453.17     2470.13     71.72 o 
  -2  12   3       14.12       32.41      7.43 o 
  -1  12   3     2465.94     2415.58     47.12 o 
   0  12   3      909.28      935.15     35.92 o 
   1  12   3     5536.95     5482.42    116.12 o 
   2  12   3      994.84     1058.67     31.08 o 
   3  12   3     3117.78     3194.47     75.14 o 
   4  12   3     1166.80     1066.50     39.51 o 
   5  12   3     1115.11     1106.79     37.49 o 
   6  12   3     2116.42     2048.90     88.64 o 
   7  12   3       42.08       22.67     15.33 o 
  -7  13   3      629.77      668.81     41.61 o 
  -6  13   3      190.16      228.32     22.72 o 
  -5  13   3      361.64      372.81     25.82 o 
  -4  13   3     1492.57     1449.67     51.98 o 
  -3  13   3      709.34      708.70     26.97 o 
  -2  13   3     1027.63     1024.29     30.27 o 
  -1  13   3       49.88       85.14     11.21 o 
   0  13   3     3940.84     3963.30     90.40 o 
   1  13   3       96.71      106.02     11.27 o 
   2  13   3     1331.52     1357.01     40.14 o 
   3  13   3      698.38      686.77     25.36 o 
   4  13   3     1868.10     1687.06     57.70 o 
   5  13   3      467.17      461.64     34.08 o 
   6  13   3       54.53       73.71     15.98 o 
   7  13   3      967.74      922.69     54.63 o 
  -6  14   3      247.01      281.43     24.74 o 
  -5  14   3     1652.10     1530.73     59.50 o 
  -4  14   3      602.50      650.63     33.64 o 
  -3  14   3      407.62      404.35     21.15 o 
  -2  14   3       55.22       66.64     13.08 o 
  -1  14   3     2816.18     2830.11     85.20 o 
   0  14   3        0.07        2.03      7.90 o 
   1  14   3      395.52      402.54     19.07 o 
   2  14   3       59.56       86.28     10.77 o 
   3  14   3     1091.74     1130.43     38.82 o 
   4  14   3       76.45       82.72     11.72 o 
   5  14   3      369.49      354.38     26.27 o 
   6  14   3      269.68      299.95     66.91 o 
  -5  15   3       90.87       89.11     17.69 o 
  -4  15   3      784.42      780.41     46.62 o 
  -3  15   3       11.14       13.39     10.83 o 
  -2  15   3     1413.69     1367.59     51.79 o 
  -1  15   3      152.10      165.20     18.38 o 
   0  15   3      217.73      243.18     19.30 o 
   1  15   3        0.12       35.69     13.95 o 
   2  15   3      375.21      396.26     22.77 o 
   3  15   3      495.31      460.82     25.16 o 
   4  15   3      272.69      301.49     28.52 o 
   5  15   3        1.28        9.14     11.45 o 
  -4  16   3        8.22       14.96     15.25 o 
  -3  16   3      190.77      220.93     24.45 o 
  -2  16   3       99.54       98.82     17.07 o 
  -1  16   3      929.02      942.07     42.12 o 
   0  16   3      110.69      138.86     15.41 o 
   1  16   3      166.14      175.29     20.09 o 
   2  16   3       27.55       32.21     13.29 o 
   3  16   3      452.35      446.41     39.31 o 
   4  16   3       36.64       29.60     15.08 o 
  -2  17   3      260.44      279.04     31.18 o 
  -1  17   3        0.25       11.38     10.57 o 
   0  17   3      330.82      372.02     29.12 o 
   1  17   3        2.16       11.07     13.03 o 
   2  17   3     1238.09     1229.71     70.13 o 
 -10   0   4      127.29      158.81     30.33 o 
  -9   0   4     1881.73     1824.62     90.31 o 
  -8   0   4      180.33      190.87     20.78 o 
  -7   0   4     3650.43     3522.17    130.70 o 
  -6   0   4     2613.95     2573.63     91.76 o 
  -5   0   4     8130.19     7865.66    165.00 o 
  -4   0   4     8442.94     8271.91    123.16 o 
  -3   0   4     9864.18    10387.84    152.25 o 
  -2   0   4     7480.11     7140.82    105.76 o 
  -1   0   4     3905.94     3827.46    245.92 o 
   0   0   4    82773.28    70229.12    972.47 o 
   1   0   4     1370.57     1432.13     32.22 o 
   2   0   4    32564.91    35139.30    619.82 o 
   3   0   4     7968.69     8364.67    345.44 o 
   4   0   4    23132.25    24705.63    835.10 o 
   5   0   4     7729.29     7685.78    156.92 o 
   6   0   4      279.94      301.58     17.18 o 
   7   0   4     7580.94     7043.28    537.93 o 
   8   0   4     1577.40     1528.67     51.74 o 
   9   0   4     3047.47     2975.14    101.30 o 
  10   0   4      629.13      525.61     46.73 o 
 -10   1   4      539.71      568.54     35.09 o 
  -9   1   4        9.32       34.02     25.15 o 
  -8   1   4     4830.43     4802.84    151.64 o 
  -7   1   4      191.22      211.38     14.86 o 
  -6   1   4      929.84      883.68     20.36 o 
  -5   1   4     1692.96     1675.65     30.32 o 
  -4   1   4    21883.60    22533.77    201.76 o 
  -3   1   4    11169.88    11160.08    112.38 o 
  -2   1   4      430.04      388.86     14.01 o 
  -1   1   4    36538.47    31430.02    888.94 o 
   0   1   4    19566.49    19589.47    252.44 o 
   1   1   4    24015.42    23969.52    286.80 o 
   2   1   4     3968.52     3745.40     60.16 o 
   3   1   4    23245.38    24965.86    343.76 o 
   4   1   4     1406.39     1387.16     31.71 o 
   5   1   4    11013.06    11335.82    201.84 o 
   6   1   4    11478.61    11661.34    183.74 o 
   7   1   4     1981.78     1915.76     40.76 o 
   8   1   4     3427.78     3220.07    111.42 o 
   9   1   4       36.09       58.78      9.97 o 
  10   1   4     2316.22     2187.57    115.68 o 
 -10   2   4       50.96       84.11     22.15 o 
  -9   2   4     2362.73     2316.59    121.82 o 
  -8   2   4      138.82      152.79     18.48 o 
  -7   2   4     5135.30     5078.20    127.98 o 
  -6   2   4     1942.96     1789.88     39.52 o 
  -5   2   4     8572.35     8564.60    136.30 o 
  -4   2   4     7495.64     7284.48    108.69 o 
  -3   2   4     3340.12     3187.15     50.40 o 
  -2   2   4    24248.34    25375.22    357.72 o 
  -1   2   4     1061.78     1137.15     15.30 o 
   0   2   4    20438.26    18580.64    266.28 o 
   1   2   4      378.90      352.77      8.89 o 
   2   2   4    17854.02    19038.64    207.63 o 
   3   2   4     2939.42     2758.20     42.73 o 
   4   2   4     9835.83     9932.22    129.01 o 
   5   2   4     3771.26     3427.12     74.84 o 
   6   2   4      806.46      800.83     24.57 o 
   7   2   4     2760.82     2783.50     56.22 o 
   8   2   4      548.66      564.85     20.66 o 
   9   2   4     1932.61     1856.24     55.65 o 
  10   2   4        2.22       -5.40     14.63 o 
 -10   3   4     2340.02     2195.70    101.02 o 
  -9   3   4       84.63      110.01     14.69 o 
  -8   3   4     2931.68     3010.91     92.39 o 
  -7   3   4     1511.49     1429.41     37.83 o 
  -6   3   4     5960.01     5822.08    107.88 o 
  -5   3   4    10740.21    10619.21    173.75 o 
  -4   3   4      112.82      120.94      7.53 o 
  -3   3   4    11054.57    11221.34    116.21 o 
  -2   3   4     3679.47     3763.35     50.43 o 
  -1   3   4    11475.86    10695.73    144.53 o 
   0   3   4     4079.65     4010.28     41.04 o 
   1   3   4    11675.55    11713.60    146.37 o 
   2   3   4      740.21      648.38      8.99 o 
   3   3   4     7527.55     7419.96     87.35 o 
   4   3   4     2414.53     2484.92     40.73 o 
   5   3   4     1931.88     1879.17     32.74 o 
   6   3   4     1448.89     1393.04     33.76 o 
   7   3   4     2325.34     2147.00     98.19 o 
   8   3   4     1815.43     1850.79     44.91 o 
   9   3   4       85.67       75.25     14.31 o 
  10   3   4     1283.23     1180.89     71.68 o 
 -10   4   4       92.91      170.32     35.24 o 
  -9   4   4     2060.65     2099.74     80.32 o 
  -8   4   4      566.73      482.97     36.67 o 
  -7   4   4     4030.87     3892.04     86.19 o 
  -6   4   4     1801.80     1659.77     39.45 o 
  -5   4   4     3707.61     3629.66     66.37 o 
  -4   4   4     7674.46     7901.27    126.07 o 
  -3   4   4     3004.74     3093.67     38.75 o 
  -2   4   4    22760.80    23002.67    341.32 o 
  -1   4   4      340.24      349.40     11.98 o 
   0   4   4    17606.27    16961.60    173.94 o 
   1   4   4      132.18      126.01      3.98 o 
   2   4   4    12598.90    12743.73    133.92 o 
   3   4   4     2523.03     2504.72     41.27 o 
   4   4   4     2015.22     2048.26     37.69 o 
   5   4   4     2837.91     2733.57     71.63 o 
   6   4   4     6342.18     6357.86    107.69 o 
   7   4   4     3247.79     3171.17     62.51 o 
   8   4   4       11.93       19.74      6.77 o 
   9   4   4     1351.45     1339.09     62.35 o 
  10   4   4      252.46      320.73     40.42 o 
 -10   5   4     1606.37     1601.73     83.07 o 
  -9   5   4       45.20       59.42     20.14 o 
  -8   5   4      329.49      359.58     24.62 o 
  -7   5   4      345.92      341.38     17.44 o 
  -6   5   4     7509.12     7746.81    151.22 o 
  -5   5   4     2620.68     2559.42     52.32 o 
  -4   5   4        0.84        5.06      4.81 o 
  -3   5   4     5703.35     5520.25     70.71 o 
  -2   5   4     7531.68     7400.93     93.06 o 
  -1   5   4     6897.94     6516.04     79.14 o 
   0   5   4     1532.56     1592.20     27.42 o 
   1   5   4    11276.34    11054.80    121.44 o 
   2   5   4      388.12      385.88     13.20 o 
   3   5   4    11009.67    11424.46    140.31 o 
   4   5   4     6789.20     6763.52     92.93 o 
   5   5   4     2433.16     2381.30     41.80 o 
   6   5   4      113.82      146.91      9.15 o 
   7   5   4      128.57      132.66      9.40 o 
   8   5   4     3042.11     3091.71     77.29 o 
   9   5   4      309.41      352.62     28.19 o 
 -10   6   4      160.02      147.94     27.30 o 
  -9   6   4      285.69      272.72     30.49 o 
  -8   6   4        1.18       19.21     15.02 o 
  -7   6   4     1279.98     1274.39     37.86 o 
  -6   6   4       43.43       60.96      9.57 o 
  -5   6   4     2665.45     2746.10     61.88 o 
  -4   6   4     1163.21     1090.97     25.25 o 
  -3   6   4     7586.94     7879.68    108.68 o 
  -2   6   4     7678.50     7549.09    111.76 o 
  -1   6   4     3934.62     4031.39     54.61 o 
   0   6   4     8687.29     8388.14    101.99 o 
   1   6   4      162.34      175.27      5.89 o 
   2   6   4    14209.12    13961.47    161.81 o 
   3   6   4      363.58      333.37      9.47 o 
   4   6   4     3156.16     3064.75     45.98 o 
   5   6   4     3989.57     3823.67     71.76 o 
   6   6   4     4643.42     4834.30    102.63 o 
   7   6   4     2155.01     2058.45     55.98 o 
   8   6   4       48.17       56.83     13.54 o 
   9   6   4     1195.65     1246.57     60.87 o 
  -9   7   4      149.69      170.27     23.88 o 
  -8   7   4      263.65      208.02     17.94 o 
  -7   7   4      197.32      197.68     25.91 o 
  -6   7   4     2908.06     2856.31     80.93 o 
  -5   7   4      112.46      150.87     15.71 o 
  -4   7   4     1335.26     1336.41     34.41 o 
  -3   7   4     2084.95     2102.75     39.40 o 
  -2   7   4     4271.67     4241.19     70.72 o 
  -1   7   4     3890.95     3906.72     56.09 o 
   0   7   4      165.91      155.87      6.27 o 
   1   7   4    19616.17    19722.53    235.17 o 
   2   7   4       95.40       88.93      4.51 o 
   3   7   4     3616.96     3501.73     63.25 o 
   4   7   4     1998.30     1854.90     39.40 o 
   5   7   4     3249.36     3146.11     65.52 o 
   6   7   4     2816.43     2832.60     67.98 o 
   7   7   4      417.84      357.86     19.75 o 
   8   7   4     1722.64     1770.27     73.91 o 
   9   7   4        0.03        0.01     12.31 o 
  -9   8   4      276.36      304.39     29.73 o 
  -8   8   4        0.08      -10.23     10.30 o 
  -7   8   4      299.43      347.70     22.26 o 
  -6   8   4      189.85      231.09     14.41 o 
  -5   8   4      649.82      663.96     22.81 o 
  -4   8   4     1795.28     1779.06     33.21 o 
  -3   8   4      617.44      618.86     16.80 o 
  -2   8   4     1733.24     1739.50     44.17 o 
  -1   8   4     1535.89     1603.54     28.38 o 
   0   8   4     2049.94     1959.89     36.66 o 
   1   8   4      215.22      192.72      6.40 o 
   2   8   4     2915.88     2951.72     55.12 o 
   3   8   4      495.08      555.53     17.87 o 
   4   8   4     4232.16     4295.59     84.16 o 
   5   8   4      912.39      930.94     28.64 o 
   6   8   4       87.59       98.91     12.48 o 
   7   8   4      339.29      337.74     19.50 o 
   8   8   4      311.55      266.12     31.96 o 
   9   8   4     1009.42     1101.10     62.69 o 
  -9   9   4        4.34        2.73     13.20 o 
  -8   9   4     1336.49     1309.36     54.15 o 
  -7   9   4      141.29      158.64     22.25 o 
  -6   9   4       27.28       32.44     10.77 o 
  -5   9   4       52.87       68.22      8.57 o 
  -4   9   4     4096.03     4039.21     70.93 o 
  -3   9   4     1847.61     1888.13     37.51 o 
  -2   9   4     1037.63     1016.99     48.75 o 
  -1   9   4     1539.60     1562.23     29.44 o 
   0   9   4      858.66      827.20     17.83 o 
   1   9   4     1096.55     1149.25     28.23 o 
   2   9   4      621.86      594.91     20.82 o 
   3   9   4      149.54      162.20     10.25 o 
   4   9   4      143.54      157.99     17.04 o 
   5   9   4     1123.75     1067.10     32.69 o 
   6   9   4      488.01      483.02     22.57 o 
   7   9   4       45.33       76.20     19.39 o 
   8   9   4       68.28       86.12     19.89 o 
  -8  10   4       16.51        0.46     10.11 o 
  -7  10   4      406.93      414.50     26.46 o 
  -6  10   4      850.33      820.79     55.17 o 
  -5  10   4       25.23       48.07     16.47 o 
  -4  10   4      441.20      427.99     15.58 o 
  -3  10   4      140.12      158.57     12.52 o 
  -2  10   4       21.22       25.11      6.57 o 
  -1  10   4       45.00       47.46     10.28 o 
   0  10   4      929.72      888.26     20.12 o 
   1  10   4        6.10        6.67      5.68 o 
   2  10   4      297.41      287.50     12.89 o 
   3  10   4        3.39       18.09      6.39 o 
   4  10   4      188.76      178.03     11.69 o 
   5  10   4       39.38       37.68      7.76 o 
   6  10   4       35.10       57.96     22.06 o 
   7  10   4        0.61       30.01     22.62 o 
   8  10   4      770.11      688.21     45.22 o 
  -8  11   4      167.16      195.54     24.02 o 
  -7  11   4       12.30       15.55     11.86 o 
  -6  11   4       69.91      104.93     15.70 o 
  -5  11   4      408.83      382.57     25.10 o 
  -4  11   4      653.25      664.99     24.37 o 
  -3  11   4      165.87      165.35     12.09 o 
  -2  11   4      108.02      132.45     11.07 o 
  -1  11   4      375.49      385.62     14.68 o 
   0  11   4       93.36      102.61      9.61 o 
   1  11   4      115.86      128.62     12.68 o 
   2  11   4      891.06      892.02     29.10 o 
   3  11   4      465.41      516.26     20.45 o 
   4  11   4      233.15      235.00     16.70 o 
   5  11   4        1.64        1.19      7.55 o 
   6  11   4       45.03       46.51     13.20 o 
   7  11   4       64.42       72.87     16.95 o 
  -7  12   4        1.25       14.82     11.53 o 
  -6  12   4       69.76       94.20     25.76 o 
  -5  12   4      134.83      183.99     18.78 o 
  -4  12   4      472.12      466.88     24.90 o 
  -3  12   4       38.41       55.02     10.99 o 
  -2  12   4       29.60       57.71      7.36 o 
  -1  12   4      107.18      130.00      8.35 o 
   0  12   4       14.35       17.17      6.85 o 
   1  12   4      566.17      565.29     22.62 o 
   2  12   4      355.38      397.43     18.82 o 
   3  12   4        2.08       10.46      7.55 o 
   4  12   4      313.31      324.94     19.61 o 
   5  12   4        0.03        2.50      9.04 o 
   6  12   4       84.87      103.01     15.33 o 
   7  12   4      128.45      130.73     48.71 o 
  -7  13   4      843.84      785.80     46.37 o 
  -6  13   4       17.94        5.09     10.56 o 
  -5  13   4        8.41       16.44     11.11 o 
  -4  13   4        4.17       14.88      9.88 o 
  -3  13   4      960.72      929.41     31.16 o 
  -2  13   4     1156.97     1112.31     34.63 o 
  -1  13   4      164.28      206.33     13.39 o 
   0  13   4      219.45      240.50     15.46 o 
   1  13   4        7.01       38.27     10.26 o 
   2  13   4      313.25      308.60     17.02 o 
   3  13   4      277.27      330.94     18.44 o 
   4  13   4       73.44       75.72     16.93 o 
   5  13   4       74.18       83.76     15.71 o 
   6  13   4       12.07       18.10     17.88 o 
  -6  14   4      390.37      402.07     29.50 o 
  -5  14   4        3.07       -0.23      9.35 o 
  -4  14   4      477.42      462.12     28.40 o 
  -3  14   4      520.64      501.41     21.54 o 
  -2  14   4      382.38      422.97     29.22 o 
  -1  14   4      124.96      114.47     13.93 o 
   0  14   4      191.17      181.79     18.52 o 
   1  14   4      300.99      279.06     16.04 o 
   2  14   4      120.56      128.75     13.55 o 
   3  14   4      128.47      155.77     18.27 o 
   4  14   4        2.82        1.24      8.91 o 
   5  14   4      295.63      323.66     26.88 o 
  -5  15   4      143.11      169.42     27.31 o 
  -4  15   4      301.83      317.90     47.08 o 
  -3  15   4      108.01      164.43     33.43 o 
  -2  15   4       41.53       55.84     12.52 o 
  -1  15   4      132.18      134.64     17.33 o 
   0  15   4        4.78        7.53      8.65 o 
   1  15   4      223.50      228.87     20.77 o 
   2  15   4      279.43      287.75     22.14 o 
   3  15   4      124.32      140.39     18.78 o 
   4  15   4       50.94       93.54     32.17 o 
   5  15   4       22.85       19.65     12.54 o 
  -4  16   4       37.69       42.91     15.53 o 
  -3  16   4      270.48      232.49     28.31 o 
  -2  16   4      233.86      218.87     19.76 o 
  -1  16   4       51.83       66.90     16.04 o 
   0  16   4      792.90      697.42     34.07 o 
   1  16   4       10.91       -9.01     11.76 o 
   2  16   4      375.59      359.60     36.01 o 
   3  16   4      621.97      644.71     48.29 o 
  -2  17   4        3.85      -21.13     21.13 o 
  -1  17   4     1334.27     1207.03     68.59 o 
   0  17   4       25.82       43.41     18.40 o 
   1  17   4      157.99      170.60     27.02 o 
 -10   1   5      206.63      200.56     24.63 o 
  -9   1   5      245.66      265.35     30.91 o 
  -8   1   5        4.93        9.01      8.77 o 
  -7   1   5     1286.50     1236.91     43.16 o 
  -6   1   5      171.67      176.00     12.30 o 
  -5   1   5      185.30      183.69     10.47 o 
  -4   1   5     2080.29     2017.54     35.67 o 
  -3   1   5      886.49      878.57     15.00 o 
  -2   1   5     3918.74     3789.66     46.98 o 
  -1   1   5      115.78      133.77      7.96 o 
   0   1   5      516.61      587.19     15.91 o 
   1   1   5        3.24       10.24      2.22 o 
   2   1   5       33.65       38.34      2.44 o 
   3   1   5      275.95      277.69     17.27 o 
   4   1   5      165.87      192.88     12.84 o 
   5   1   5       98.41      123.72      7.14 o 
   6   1   5       94.16      122.54      9.14 o 
   7   1   5        8.73       25.79      7.93 o 
   8   1   5      296.14      278.70     16.31 o 
   9   1   5        5.83        5.54      5.76 o 
 -10   2   5       99.16      133.53     18.57 o 
  -9   2   5       15.86       36.95     25.25 o 
  -8   2   5     1989.68     1962.63     66.23 o 
  -7   2   5     2011.18     1944.88     60.96 o 
  -6   2   5     1042.85      990.70     25.79 o 
  -5   2   5     3701.40     3601.38     91.36 o 
  -4   2   5     3719.42     3725.59     62.78 o 
  -3   2   5     1226.29     1181.62     21.56 o 
  -2   2   5     7026.91     7107.24     85.90 o 
  -1   2   5       48.61       47.55      5.67 o 
   0   2   5      128.39      153.07      9.79 o 
   1   2   5      391.64      344.54     10.96 o 
   2   2   5    11834.33    11770.42    173.84 o 
   3   2   5      360.23      385.61     20.62 o 
   4   2   5     2162.15     2130.42     32.58 o 
   5   2   5       76.58       76.48      6.86 o 
   6   2   5      483.36      472.27     15.72 o 
   7   2   5        1.05        4.80      5.40 o 
   8   2   5      258.78      248.64     14.15 o 
   9   2   5       25.92       29.24     12.36 o 
 -10   3   5      318.81      357.95     32.30 o 
  -9   3   5      635.07      675.94     39.25 o 
  -8   3   5      139.40      152.10     14.28 o 
  -7   3   5      215.42      282.57     22.49 o 
  -6   3   5     1523.62     1435.41     33.99 o 
  -5   3   5     1864.13     1817.17     38.40 o 
  -4   3   5      179.13      244.31     26.07 o 
  -3   3   5       67.48       73.23      4.16 o 
  -2   3   5     7615.06     7752.17     96.27 o 
  -1   3   5      204.31      236.07      6.69 o 
   0   3   5     3945.15     4089.44     45.49 o 
   1   3   5      204.05      183.22      7.80 o 
   2   3   5      272.89      274.22      8.64 o 
   3   3   5      613.55      591.87     15.39 o 
   4   3   5     2427.51     2372.63     36.77 o 
   5   3   5     1900.83     1850.94     33.14 o 
   6   3   5      170.95      154.74      9.35 o 
   7   3   5     1153.95     1129.54     29.66 o 
   8   3   5      112.40      135.86     11.07 o 
   9   3   5      112.55      118.69     18.88 o 
 -10   4   5       69.84       69.74     23.81 o 
  -9   4   5      162.42      157.43     19.43 o 
  -8   4   5     1025.90      954.49     40.31 o 
  -7   4   5      135.03      142.63     10.48 o 
  -6   4   5       84.14      109.08     10.01 o 
  -5   4   5     1238.42     1221.48     29.23 o 
  -4   4   5     1277.59     1268.88     28.65 o 
  -3   4   5     2071.63     2061.69     30.68 o 
  -2   4   5      143.20      139.93      7.41 o 
  -1   4   5     5717.99     5489.04     69.19 o 
   0   4   5     3958.20     4099.53     47.49 o 
   1   4   5     2482.75     2348.30     38.79 o 
   2   4   5     7262.03     7509.76    115.64 o 
   3   4   5     5682.30     5652.52     89.35 o 
   4   4   5      269.41      258.05      9.32 o 
   5   4   5      312.47      293.81     11.31 o 
   6   4   5     2734.76     2656.12     51.70 o 
   7   4   5      518.21      495.37     18.04 o 
   8   4   5      439.10      500.99     22.62 o 
   9   4   5       42.12       57.35     14.69 o 
 -10   5   5       40.69       37.48     20.33 o 
  -9   5   5      253.15      272.65     25.81 o 
  -8   5   5       62.51       81.49     12.37 o 
  -7   5   5      269.17      318.03     16.09 o 
  -6   5   5      303.36      287.46     16.10 o 
  -5   5   5     1259.62     1197.56     30.36 o 
  -4   5   5     1009.61      989.37     25.36 o 
  -3   5   5     3077.35     3052.06     92.29 o 
  -2   5   5     3683.48     3608.91     50.78 o 
  -1   5   5      984.69      974.20     17.08 o 
   0   5   5     9854.78     9822.60    124.67 o 
   1   5   5        5.56        7.58      3.44 o 
   2   5   5    12911.29    13130.38    141.99 o 
   3   5   5     1165.33     1057.36     17.38 o 
   4   5   5     3538.66     3435.33     75.01 o 
   5   5   5     2677.02     2640.25     48.71 o 
   6   5   5      785.57      786.87     22.69 o 
   7   5   5     3014.15     3139.83     76.21 o 
   8   5   5        2.25       12.89      8.03 o 
   9   5   5     1079.24     1099.93     54.69 o 
  -9   6   5      201.73      177.30     46.48 o 
  -8   6   5      268.55      295.55     21.69 o 
  -7   6   5      173.03      171.66     13.19 o 
  -6   6   5     3103.70     3179.44     72.23 o 
  -5   6   5     2582.95     2492.82     56.46 o 
  -4   6   5      283.11      268.38     11.78 o 
  -3   6   5     2969.41     2982.86     46.48 o 
  -2   6   5     2419.59     2319.44     47.88 o 
  -1   6   5    11053.14    10861.24    144.20 o 
   0   6   5     2665.25     2868.73     41.03 o 
   1   6   5     5177.87     5137.19     64.19 o 
   2   6   5      270.20      294.97      7.68 o 
   3   6   5     4900.69     4863.49     69.05 o 
   4   6   5     7374.51     7275.82    103.51 o 
   5   6   5     1965.16     1927.22     35.10 o 
   6   6   5     1546.06     1435.73     39.10 o 
   7   6   5      103.69      150.52     19.32 o 
   8   6   5     2002.87     1961.76     67.16 o 
   9   6   5      144.52      139.52     23.67 o 
  -9   7   5      961.26      951.21     59.87 o 
  -8   7   5     1241.71     1295.02     62.72 o 
  -7   7   5     1773.86     1719.68     49.18 o 
  -6   7   5      659.01      698.02     26.21 o 
  -5   7   5      263.41      268.88     14.37 o 
  -4   7   5     5802.91     5812.68    110.02 o 
  -3   7   5      190.90      197.66      8.19 o 
  -2   7   5     5639.76     5599.44     95.19 o 
  -1   7   5        0.23        4.04      4.88 o 
   0   7   5     5996.25     5842.22     80.26 o 
   1   7   5     1961.27     1876.62     29.04 o 
   2   7   5     5123.26     5111.07     80.83 o 
   3   7   5     3554.51     3707.70     84.78 o 
   4   7   5      118.39      147.05     12.02 o 
   5   7   5     1734.75     1647.29     42.19 o 
   6   7   5     1016.21      957.03     42.97 o 
   7   7   5     1473.53     1581.05     55.57 o 
   8   7   5       66.16       74.29     18.78 o 
   9   7   5      901.04      905.33     70.28 o 
  -9   8   5      116.20      119.87     25.91 o 
  -8   8   5      983.07     1000.81     59.83 o 
  -7   8   5     1492.30     1417.54     56.34 o 
  -6   8   5     5368.63     5564.78    147.40 o 
  -5   8   5     6138.07     6227.24    165.27 o 
  -4   8   5       23.30       38.92      9.03 o 
  -3   8   5    11728.51    12033.87    190.01 o 
  -2   8   5      137.75      147.11      8.18 o 
  -1   8   5     6204.57     6139.55     93.84 o 
   0   8   5     7256.56     7306.86    106.56 o 
   1   8   5     4902.18     4846.25     69.41 o 
   2   8   5      324.48      338.84     12.13 o 
   3   8   5     2171.71     2150.58     45.37 o 
   4   8   5     4329.54     4281.35     82.42 o 
   5   8   5      300.78      317.96     20.31 o 
   6   8   5      445.49      435.67     31.20 o 
   7   8   5       33.09       36.70     10.46 o 
   8   8   5     1685.23     1716.06     75.88 o 
  -8   9   5      989.84      938.74     47.18 o 
  -7   9   5     1871.05     1920.40     65.95 o 
  -6   9   5     2635.92     2579.88     79.60 o 
  -5   9   5     1250.96     1322.34     59.20 o 
  -4   9   5     5620.39     5494.26    222.24 o 
  -3   9   5      513.91      526.93     19.31 o 
  -2   9   5     7478.66     7567.37    124.74 o 
  -1   9   5      429.78      436.54     17.92 o 
   0   9   5     8244.50     8217.58    123.80 o 
   1   9   5     1447.05     1410.00     25.33 o 
   2   9   5     2984.81     3014.06     59.25 o 
   3   9   5     2549.58     2434.01     52.14 o 
   4   9   5     1344.08     1405.48     38.44 o 
   5   9   5     2520.45     2537.01     76.45 o 
   6   9   5      782.90      812.21     35.49 o 
   7   9   5      934.81      970.57     49.95 o 
   8   9   5       11.73       18.10     12.84 o 
  -8  10   5     1685.28     1720.15     87.93 o 
  -7  10   5     1380.33     1351.77     54.52 o 
  -6  10   5      696.13      713.13     37.04 o 
  -5  10   5      888.98      960.72     40.30 o 
  -4  10   5      334.61      328.48     17.13 o 
  -3  10   5     7460.44     7582.16    150.58 o 
  -2  10   5        1.50        6.54      5.20 o 
  -1  10   5     3299.95     3406.23     61.44 o 
   0  10   5      326.05      297.15     13.01 o 
   1  10   5     8429.02     8497.44    160.64 o 
   2  10   5     1333.01     1354.37     35.26 o 
   3  10   5      558.55      565.59     20.78 o 
   4  10   5     1986.23     2075.63     66.36 o 
   5  10   5     1401.44     1510.79     54.54 o 
   6  10   5     2012.18     1992.63     71.49 o 
   7  10   5        0.47       16.87     14.17 o 
   8  10   5     1254.15     1361.46     76.83 o 
  -8  11   5       44.05       75.35     22.46 o 
  -7  11   5      854.52      879.32     46.31 o 
  -6  11   5      482.64      514.69     32.30 o 
  -5  11   5     1117.62     1150.83     46.74 o 
  -4  11   5     2574.16     2631.23     80.01 o 
  -3  11   5     1166.84     1245.69     36.79 o 
  -2  11   5     3499.84     3638.99     80.50 o 
  -1  11   5      256.40      267.62     18.53 o 
   0  11   5     5554.45     5646.70    114.88 o 
   1  11   5      340.54      348.98     15.97 o 
   2  11   5     5636.76     5738.97    120.84 o 
   3  11   5     2039.98     2022.65     53.13 o 
   4  11   5     4630.25     4711.52    135.67 o 
   5  11   5     3332.22     3310.30    104.68 o 
   6  11   5      137.73      158.93     22.11 o 
   7  11   5     2095.18     2021.85     95.70 o 
  -7  12   5      711.49      728.38     39.79 o 
  -6  12   5       96.59      113.01     18.18 o 
  -5  12   5      677.26      694.07     34.28 o 
  -4  12   5     2111.80     2135.14     70.84 o 
  -3  12   5     2006.78     2014.59     62.87 o 
  -2  12   5       11.47       30.31     11.62 o 
  -1  12   5     4853.30     4848.64     89.74 o 
   0  12   5      667.96      665.43     24.75 o 
   1  12   5     6293.70     6401.47    137.18 o 
   2  12   5     2054.69     2051.23     54.30 o 
   3  12   5     2364.36     2349.57     73.53 o 
   4  12   5      734.35      797.08     45.41 o 
   5  12   5     1154.00     1130.74     48.69 o 
   6  12   5     3234.92     3278.04    113.81 o 
   7  12   5      137.38      157.84     23.75 o 
  -6  13   5     1348.17     1355.31     61.30 o 
  -5  13   5     1117.64     1167.39     51.63 o 
  -4  13   5     1178.08     1168.10     47.56 o 
  -3  13   5      200.86      179.95     15.30 o 
  -2  13   5     4161.25     4151.77     98.09 o 
  -1  13   5        0.38       -5.08      7.79 o 
   0  13   5     3312.85     3182.82     79.43 o 
   1  13   5      307.61      292.12     16.64 o 
   2  13   5     2125.12     2173.21     74.35 o 
   3  13   5      767.86      720.49     34.68 o 
   4  13   5     2147.94     2178.23     79.09 o 
   5  13   5     1210.46     1211.93     54.95 o 
   6  13   5       87.39      155.46     23.68 o 
  -6  14   5      622.04      578.86     39.43 o 
  -5  14   5     2271.08     2300.58     85.43 o 
  -4  14   5      249.06      252.11     22.42 o 
  -3  14   5     1848.78     1852.25     77.16 o 
  -2  14   5       37.76       44.64     12.45 o 
  -1  14   5     3578.12     3487.84    103.71 o 
   0  14   5       83.75       78.55     12.92 o 
   1  14   5      550.75      603.49     49.58 o 
   2  14   5     1875.48     1902.64     69.30 o 
   3  14   5     1546.17     1604.27     63.71 o 
   4  14   5      736.24      671.71     34.89 o 
   5  14   5       15.05       23.22     11.69 o 
  -5  15   5      180.40      228.82     31.86 o 
  -4  15   5     1782.55     1856.44     84.98 o 
  -3  15   5       24.04       24.27     15.25 o 
  -2  15   5     1609.41     1529.33     57.11 o 
  -1  15   5      594.81      554.87     30.52 o 
   0  15   5     1228.55     1153.16     45.83 o 
   1  15   5      666.86      618.43     39.59 o 
   2  15   5      615.09      578.16     35.38 o 
   3  15   5      553.52      510.60     34.55 o 
   4  15   5        1.56       14.99     11.64 o 
  -3  16   5      806.34      813.28     52.43 o 
  -2  16   5       95.90      133.46     40.72 o 
  -1  16   5     2122.65     2028.76     94.12 o 
   0  16   5      542.44      557.23     43.27 o 
   1  16   5      445.65      492.00     44.79 o 
   2  16   5       74.55      102.81     19.98 o 
   3  16   5      964.38     1036.13     66.11 o 
 -10   0   6     1283.97     1294.63     92.57 o 
  -9   0   6      977.61     1047.91     66.56 o 
  -8   0   6      293.85      310.40     36.83 o 
  -7   0   6       23.39       -9.84     11.44 o 
  -6   0   6     5742.64     5733.99    203.45 o 
  -5   0   6      292.63      303.72     24.99 o 
  -4   0   6     1211.43     1189.92     27.98 o 
  -3   0   6      112.86      146.26     12.85 o 
  -2   0   6    18078.68    17327.21    303.52 o 
  -1   0   6      272.74      319.45     33.33 o 
   0   0   6     3513.85     3542.09    103.69 o 
   1   0   6     3370.48     3154.57     75.18 o 
   2   0   6     6208.32     5956.73    142.30 o 
   3   0   6     3034.89     2830.27    100.24 o 
   4   0   6     4588.45     4476.64     90.37 o 
   5   0   6     6096.49     6044.48    132.35 o 
   6   0   6      328.59      424.26     53.73 o 
   7   0   6     3174.93     3014.50    353.17 o 
   8   0   6        1.14       17.26      9.89 o 
   9   0   6     1739.04     1694.78     91.91 o 
 -10   1   6      264.57      277.52     27.14 o 
  -9   1   6      553.42      596.98     38.33 o 
  -8   1   6     2560.02     2550.16     84.65 o 
  -7   1   6     2808.42     2783.15     78.54 o 
  -6   1   6      668.08      666.82     26.54 o 
  -5   1   6     5966.64     6060.41    103.98 o 
  -4   1   6     2923.68     2878.14     40.84 o 
  -3   1   6    11978.60    12181.59    155.89 o 
  -2   1   6     4119.50     4105.07     55.99 o 
  -1   1   6    14374.61    13021.53    276.78 o 
   0   1   6       35.18       50.76      3.78 o 
   1   1   6    15963.13    15813.41    155.21 o 
   2   1   6    18150.13    18249.63    184.57 o 
   3   1   6     7256.46     7398.90    103.68 o 
   4   1   6     3201.96     3101.45     75.69 o 
   5   1   6      317.22      311.87     11.84 o 
   6   1   6    10764.95    10793.66    224.80 o 
   7   1   6       40.95       53.17      7.87 o 
   8   1   6      984.26      979.25     30.11 o 
   9   1   6      341.74      320.80     22.57 o 
 -10   2   6      822.92      810.60     50.08 o 
  -9   2   6     1902.20     1910.86     74.37 o 
  -8   2   6     1341.28     1227.39     48.83 o 
  -7   2   6     1196.88     1173.79     46.05 o 
  -6   2   6     7507.23     7471.43    144.68 o 
  -5   2   6      158.22      196.95     12.41 o 
  -4   2   6     9033.97     9080.80    114.39 o 
  -3   2   6      603.16      591.43     15.38 o 
  -2   2   6    14716.08    14025.42    198.85 o 
  -1   2   6     3442.02     3318.70     57.39 o 
   0   2   6    12795.93    12807.90    189.41 o 
   1   2   6     7942.87     7659.45    151.72 o 
   2   2   6     3634.49     3536.59     73.42 o 
   3   2   6     6777.09     6515.07    191.05 o 
   4   2   6      416.62      400.73     14.16 o 
   5   2   6     4830.36     5007.77     82.16 o 
   6   2   6       38.87       71.57      9.27 o 
   7   2   6     3689.57     3622.04     74.21 o 
   8   2   6        0.16        3.16      6.67 o 
   9   2   6      885.56      870.30     72.12 o 
 -10   3   6     2279.62     2202.57     91.05 o 
  -9   3   6      622.94      600.23     37.94 o 
  -8   3   6     1393.28     1394.94     54.48 o 
  -7   3   6     2672.21     2612.19     81.24 o 
  -6   3   6     1724.29     1718.65     43.87 o 
  -5   3   6    12604.66    12613.71    224.04 o 
  -4   3   6       74.81       79.00      7.87 o 
  -3   3   6    14685.84    15017.38    216.63 o 
  -2   3   6     1137.66     1114.54     23.14 o 
  -1   3   6    17305.31    15820.28    198.33 o 
   0   3   6    13514.59    13085.33    143.14 o 
   1   3   6     2317.18     2066.45     39.64 o 
   2   3   6     6458.38     6243.36    120.71 o 
   3   3   6     1021.67     1073.70     34.78 o 
   4   3   6     8425.93     8365.63    115.53 o 
   5   3   6        2.84       25.13      9.91 o 
   6   3   6      780.16      781.15     22.04 o 
   7   3   6      147.26      136.33     12.14 o 
   8   3   6     1128.74     1056.88     61.36 o 
   9   3   6      132.52      141.18     22.65 o 
 -10   4   6        3.43       28.42     16.46 o 
  -9   4   6     1285.15     1233.53     56.47 o 
  -8   4   6     3077.38     3092.46    100.63 o 
  -7   4   6     2768.98     2806.06     84.58 o 
  -6   4   6     2582.64     2492.80     71.64 o 
  -5   4   6      747.54      737.73     25.21 o 
  -4   4   6    15845.41    16246.14    279.68 o 
  -3   4   6      594.98      583.83     13.05 o 
  -2   4   6     8538.57     8362.54    113.21 o 
  -1   4   6     3241.99     3202.08     45.54 o 
   0   4   6     6506.11     6331.16     76.11 o 
   1   4   6     5125.88     4972.49     81.36 o 
   2   4   6     2624.62     2691.82     47.95 o 
   3   4   6     6508.95     6450.10    107.67 o 
   4   4   6      154.67      166.83      9.99 o 
   5   4   6     3376.35     3311.83     74.51 o 
   6   4   6        3.64        9.45      8.00 o 
   7   4   6      806.92      787.80     28.60 o 
   8   4   6      465.25      450.01     26.90 o 
   9   4   6      527.00      508.84     40.78 o 
  -9   5   6      800.72      780.59     43.63 o 
  -8   5   6      157.43      193.86     27.40 o 
  -7   5   6     1636.04     1448.61     48.43 o 
  -6   5   6     1625.23     1571.27     42.49 o 
  -5   5   6     3118.35     3088.83     66.81 o 
  -4   5   6     1856.32     1784.24     38.32 o 
  -3   5   6     4790.76     4827.25     73.55 o 
  -2   5   6     1517.55     1493.70     57.60 o 
  -1   5   6     7404.57     7604.30    103.85 o 
   0   5   6    14153.04    13856.59    169.30 o 
   1   5   6     5318.69     5343.33     88.58 o 
   2   5   6       38.46       41.65      6.60 o 
   3   5   6      130.16      131.62      9.43 o 
   4   5   6     7279.89     7317.75    131.94 o 
   5   5   6       13.89       28.32      6.10 o 
   6   5   6      869.96      799.52     26.57 o 
   7   5   6       50.26       70.81     11.80 o 
   8   5   6     2392.34     2447.65     82.07 o 
   9   5   6      228.90      242.41     28.68 o 
  -9   6   6       67.74       65.16     21.39 o 
  -8   6   6     1410.93     1325.41     49.51 o 
  -7   6   6      194.16      182.32     17.70 o 
  -6   6   6      437.85      406.04     19.18 o 
  -5   6   6        1.14       11.16      6.71 o 
  -4   6   6     5339.14     5267.29    101.73 o 
  -3   6   6      101.48       99.71      6.45 o 
  -2   6   6     1139.24     1125.59     27.77 o 
  -1   6   6      530.41      538.87     13.53 o 
   0   6   6     4395.80     4351.89     62.92 o 
   1   6   6      769.97      780.16     13.74 o 
   2   6   6     3768.53     3855.86     74.94 o 
   3   6   6     4215.34     4135.66     76.94 o 
   4   6   6     1742.17     1759.31     40.93 o 
   5   6   6     2538.62     2504.17     60.41 o 
   6   6   6       87.95       78.23     12.51 o 
   7   6   6     1500.31     1497.04     54.51 o 
   8   6   6      332.92      293.23     24.08 o 
   9   6   6      995.67      989.53     58.66 o 
  -9   7   6      262.07      242.03     29.17 o 
  -8   7   6       47.26       79.60     18.54 o 
  -7   7   6      519.83      469.56     24.68 o 
  -6   7   6        6.35        7.49      9.26 o 
  -5   7   6      266.92      257.16     14.44 o 
  -4   7   6       20.09       24.81      7.00 o 
  -3   7   6     2684.41     2633.97     48.24 o 
  -2   7   6       22.23       23.27      6.93 o 
  -1   7   6     1678.95     1703.37     30.94 o 
   0   7   6       15.59       19.43      3.72 o 
   1   7   6     2710.89     2604.52     37.75 o 
   2   7   6      415.62      426.19     25.34 o 
   3   7   6      770.34      719.17     19.46 o 
   4   7   6     3485.97     3420.59     89.51 o 
   5   7   6     1408.62     1511.22     48.48 o 
   6   7   6      839.46      842.40     36.12 o 
   7   7   6      268.24      279.79     22.05 o 
   8   7   6     1174.97     1200.07     59.22 o 
  -9   8   6       28.79       28.17     14.91 o 
  -8   8   6      294.07      325.82     35.31 o 
  -7   8   6      295.03      264.40     24.41 o 
  -6   8   6      971.47      939.91     31.80 o 
  -5   8   6        0.51       10.87     10.98 o 
  -4   8   6      252.17      208.96     13.21 o 
  -3   8   6        5.94        4.78      4.69 o 
  -2   8   6      758.45      741.82     19.32 o 
  -1   8   6     1079.37     1054.85     37.07 o 
   0   8   6     2115.10     2077.87     37.08 o 
   1   8   6      676.99      675.91     15.06 o 
   2   8   6      377.54      366.54     15.70 o 
   3   8   6      198.92      245.11     17.07 o 
   4   8   6        0.61       -0.09      6.67 o 
   5   8   6      434.93      463.87     24.14 o 
   6   8   6       26.88       27.46     11.11 o 
   7   8   6      608.26      544.40     28.09 o 
   8   8   6        4.10       13.93     14.57 o 
  -8   9   6      570.12      517.29     43.69 o 
  -7   9   6      782.45      695.94     35.96 o 
  -6   9   6       32.12       36.74     10.73 o 
  -5   9   6     1321.29     1324.48     38.79 o 
  -4   9   6       23.72       48.69     10.59 o 
  -3   9   6     3809.39     3828.27     71.72 o 
  -2   9   6     2045.89     2064.35     42.30 o 
  -1   9   6       92.19      109.79     10.92 o 
   0   9   6        8.92       13.85      4.62 o 
   1   9   6      366.72      366.45     11.04 o 
   2   9   6     5323.99     5322.13    134.25 o 
   3   9   6       21.81       65.61     10.92 o 
   4   9   6       85.35       90.51     12.77 o 
   5   9   6        2.40       47.25     17.53 o 
   6   9   6      852.77      901.90     39.74 o 
   7   9   6      147.50      187.17     27.94 o 
   8   9   6       37.42       68.06     20.66 o 
  -8  10   6       65.15       47.45     17.99 o 
  -7  10   6       18.65        9.84     12.05 o 
  -6  10   6     1635.36     1665.56     62.89 o 
  -5  10   6       34.80       28.49      7.37 o 
  -4  10   6      260.29      266.16     19.69 o 
  -3  10   6      634.65      674.38     22.31 o 
  -2  10   6     2773.29     2777.62     57.81 o 
  -1  10   6     1471.30     1475.32     32.19 o 
   0  10   6        0.38       25.14     10.33 o 
   1  10   6     2044.73     2061.12     51.41 o 
   2  10   6      201.41      164.81     16.03 o 
   3  10   6      531.65      555.78     27.16 o 
   4  10   6      183.22      221.02     22.53 o 
   5  10   6       62.11       98.88     15.72 o 
   6  10   6      427.06      469.86     36.40 o 
   7  10   6        2.78       22.98     15.98 o 
  -7  11   6      125.74      150.89     30.06 o 
  -6  11   6       10.87       16.94     11.67 o 
  -5  11   6      499.98      478.58     27.03 o 
  -4  11   6        4.73       27.13      9.82 o 
  -3  11   6       11.55       21.87     15.13 o 
  -2  11   6     1832.61     1887.69     44.33 o 
  -1  11   6      157.66      161.27     10.86 o 
   0  11   6       13.55        9.74      7.22 o 
   1  11   6       85.08       93.30      9.22 o 
   2  11   6      498.72      470.68     23.26 o 
   3  11   6        1.74       32.75     16.79 o 
   4  11   6      129.98      136.81     17.33 o 
   5  11   6      503.46      487.53     28.86 o 
   6  11   6      215.15      227.69     23.71 o 
   7  11   6        3.04       -5.20     14.03 o 
  -7  12   6      146.33      192.33     24.45 o 
  -6  12   6       11.77       17.53     15.88 o 
  -5  12   6       51.32       77.02     13.61 o 
  -4  12   6       12.86       31.00     11.48 o 
  -3  12   6       31.89       63.79     16.95 o 
  -2  12   6        8.85        3.69      5.90 o 
  -1  12   6      141.53      156.42     11.23 o 
   0  12   6       46.94       72.97     12.65 o 
   1  12   6       97.38      155.51     25.69 o 
   2  12   6       39.01       33.91     10.79 o 
   3  12   6      142.71      136.11     18.04 o 
   4  12   6       18.12       36.29     12.03 o 
   5  12   6        0.48      -10.49     10.49 o 
   6  12   6       28.45       28.40     12.62 o 
  -6  13   6      165.84      240.28     26.09 o 
  -5  13   6       63.14      106.70     17.88 o 
  -4  13   6      207.03      246.22     20.03 o 
  -3  13   6     1461.56     1425.29     54.57 o 
  -2  13   6       37.61       54.93     17.80 o 
  -1  13   6       27.12       46.14     15.33 o 
   0  13   6       34.33       44.99      9.51 o 
   1  13   6      480.14      485.32     26.89 o 
   2  13   6      322.81      319.86     22.85 o 
   3  13   6      203.68      254.96     22.37 o 
   4  13   6        0.36        1.90      7.93 o 
   5  13   6       65.28       95.92     18.30 o 
  -5  14   6        8.78       15.28     12.11 o 
  -4  14   6       53.47       55.36     18.50 o 
  -3  14   6      180.94      207.38     26.95 o 
  -2  14   6      145.41      236.37     53.28 o 
  -1  14   6       22.45       20.23     10.44 o 
   0  14   6       63.37       77.54     14.81 o 
   1  14   6       68.60       82.02     14.25 o 
   2  14   6        0.28        2.31      7.03 o 
   3  14   6       32.07       43.63     14.54 o 
   4  14   6      165.29      205.57     24.37 o 
   5  14   6       87.83       87.12     18.59 o 
  -4  15   6      405.12      358.55     35.93 o 
  -3  15   6      137.93      142.38     25.21 o 
  -2  15   6      185.61      182.36     28.95 o 
  -1  15   6      502.79      478.96     58.49 o 
   0  15   6      248.05      243.60     24.38 o 
   1  15   6      396.70      408.23     36.41 o 
   2  15   6      173.90      181.84     21.91 o 
   3  15   6      337.18      295.65     25.57 o 
  -2  16   6      434.91      437.01     50.87 o 
  -1  16   6      330.71      349.29     63.96 o 
   0  16   6      293.40      304.69     33.60 o 
   1  16   6        0.96        0.51     20.72 o 
   2  16   6      702.61      841.75     53.86 o 
 -10   1   7        3.43       -4.98     15.18 o 
  -9   1   7      263.67      278.23     27.46 o 
  -8   1   7      181.62      178.02     20.95 o 
  -7   1   7       51.70       82.40     13.65 o 
  -6   1   7     3419.47     3376.05     96.43 o 
  -5   1   7      367.91      390.68     13.71 o 
  -4   1   7        0.98        0.43      3.05 o 
  -3   1   7        0.01        7.68      9.62 o 
  -2   1   7     1153.84     1016.54     42.77 o 
  -1   1   7     1215.51     1281.11     25.00 o 
   0   1   7        5.12       22.97      5.97 o 
   1   1   7     3228.90     3121.79     38.97 o 
   2   1   7      278.15      273.15      9.38 o 
   3   1   7      166.48      169.77      6.48 o 
   4   1   7      472.57      428.65     16.15 o 
   5   1   7        2.24        3.82      4.84 o 
   6   1   7      382.93      345.68     21.88 o 
   7   1   7        4.11       10.28      6.62 o 
   8   1   7       16.01       41.95     13.06 o 
   9   1   7        6.63        0.29      8.48 o 
  -9   2   7        3.28       -2.87     11.36 o 
  -8   2   7      642.54      628.42     35.97 o 
  -7   2   7       95.29      132.74     20.76 o 
  -6   2   7      100.52      131.39     18.37 o 
  -5   2   7       27.42       60.84     12.33 o 
  -4   2   7      614.44      624.11     20.81 o 
  -3   2   7     3970.79     3892.16     60.11 o 
  -2   2   7     5107.65     4827.61     96.01 o 
  -1   2   7     2698.05     2593.17     50.54 o 
   0   2   7     1194.69     1279.10     28.57 o 
   1   2   7       24.46       46.76      6.86 o 
   2   2   7     4698.29     4445.21     74.22 o 
   3   2   7      112.78      104.41      8.10 o 
   4   2   7      340.50      354.98     14.92 o 
   5   2   7       12.70       10.16      7.16 o 
   6   2   7     1685.41     1747.69     70.21 o 
   7   2   7        8.69        4.46      8.80 o 
   8   2   7      499.55      559.42     29.23 o 
   9   2   7        5.87       -3.28     14.01 o 
  -9   3   7      394.99      424.94     28.37 o 
  -8   3   7       81.17       91.01     18.01 o 
  -7   3   7      481.48      508.00     30.40 o 
  -6   3   7     3812.19     3795.49     89.24 o 
  -5   3   7      102.07       97.96      9.12 o 
  -4   3   7      690.59      663.97     14.56 o 
  -3   3   7       27.61       54.40      6.29 o 
  -2   3   7     5173.72     5202.42     88.23 o 
  -1   3   7      102.06      116.63      6.42 o 
   0   3   7        9.73       13.41      3.34 o 
   1   3   7     1716.39     1686.73     47.17 o 
   2   3   7     2598.63     2476.07     55.27 o 
   3   3   7     1657.85     1605.01     43.32 o 
   4   3   7       19.30       22.56      6.11 o 
   5   3   7      323.24      355.60     14.58 o 
   6   3   7       12.80       16.88      6.96 o 
   7   3   7       25.07       51.35      9.48 o 
   8   3   7       29.61       39.96     10.00 o 
   9   3   7      237.96      277.85     84.06 o 
  -9   4   7      120.89      115.56     18.51 o 
  -8   4   7       32.64       84.11     21.58 o 
  -7   4   7      263.33      274.42     22.76 o 
  -6   4   7        6.12       10.57      6.66 o 
  -5   4   7      148.12      161.30     21.65 o 
  -4   4   7     1716.82     1699.52     40.60 o 
  -3   4   7       14.66       30.01      8.34 o 
  -2   4   7      108.91      127.01      7.65 o 
  -1   4   7     1395.11     1395.33     34.80 o 
   0   4   7        5.75       46.53      7.63 o 
   1   4   7     3016.70     3085.90     66.63 o 
   2   4   7      178.94      176.24      9.75 o 
   3   4   7     1815.50     1760.61     38.99 o 
   4   4   7       22.05       27.67      6.25 o 
   5   4   7      249.92      253.94     13.31 o 
   6   4   7     2713.27     2750.63     67.28 o 
   7   4   7        9.69       32.87      8.61 o 
   8   4   7      262.12      251.60     21.95 o 
   9   4   7       60.84       68.54     45.06 o 
  -9   5   7      223.72      236.69     23.46 o 
  -8   5   7      164.08      176.87     21.17 o 
  -7   5   7       29.10       47.72     25.23 o 
  -6   5   7      155.38      159.27     13.48 o 
  -5   5   7       59.69       70.16      9.08 o 
  -4   5   7      207.75      208.01     12.44 o 
  -3   5   7       76.99       90.75      7.71 o 
  -2   5   7     1210.60     1207.82     23.91 o 
  -1   5   7      618.14      597.02     14.24 o 
   0   5   7      956.42      940.03     23.68 o 
   1   5   7        0.65        8.54      5.22 o 
   2   5   7      882.34      844.28     23.37 o 
   3   5   7      250.61      284.58     13.34 o 
   4   5   7      971.43      968.17     27.03 o 
   5   5   7     1451.10     1397.74     37.80 o 
   6   5   7      786.11      758.51     26.50 o 
   7   5   7      639.81      661.44     33.39 o 
   8   5   7        3.39        6.24      9.09 o 
  -9   6   7      211.51      221.93     32.65 o 
  -8   6   7       97.16       96.10     15.47 o 
  -7   6   7      103.01       92.39     13.06 o 
  -6   6   7      853.23      842.13     29.86 o 
  -5   6   7     1510.92     1450.05     41.47 o 
  -4   6   7      188.47      177.81     12.69 o 
  -3   6   7     1330.04     1327.54     28.09 o 
  -2   6   7     1317.09     1399.73     32.40 o 
  -1   6   7     3902.50     3810.66     61.10 o 
   0   6   7      209.95      176.23      6.83 o 
   1   6   7     1851.88     1910.99     41.64 o 
   2   6   7      550.49      531.69     17.99 o 
   3   6   7     4599.12     4674.08     91.11 o 
   4   6   7     3735.92     3442.09     72.67 o 
   5   6   7       81.65      105.49     18.56 o 
   6   6   7      295.94      302.36     19.90 o 
   7   6   7      100.82      129.04     15.90 o 
   8   6   7     1893.64     1942.32     74.46 o 
  -9   7   7      365.52      427.69     42.82 o 
  -8   7   7     1646.88     1705.35     86.38 o 
  -7   7   7      408.84      387.25     22.30 o 
  -6   7   7      392.46      375.04     19.30 o 
  -5   7   7      855.45      869.21     30.35 o 
  -4   7   7     5288.13     5350.12    113.47 o 
  -3   7   7      134.22      136.11      8.08 o 
  -2   7   7      867.75      804.11     24.93 o 
  -1   7   7     2060.29     2018.99     38.02 o 
   0   7   7     5404.56     5439.81     82.15 o 
   1   7   7     1161.64     1083.24     28.65 o 
   2   7   7      765.42      673.86     21.27 o 
   3   7   7      209.84      252.65     13.95 o 
   4   7   7      596.10      609.03     26.71 o 
   5   7   7      795.18      858.42     36.12 o 
   6   7   7       81.60       79.56     13.86 o 
   7   7   7      698.30      715.06     36.06 o 
   8   7   7        6.88        1.61     10.48 o 
  -8   8   7     1262.10     1233.34     66.90 o 
  -7   8   7      547.09      514.07     27.50 o 
  -6   8   7     1147.06     1172.82     39.71 o 
  -5   8   7     2903.18     2847.81     69.58 o 
  -4   8   7       55.80       56.37      8.89 o 
  -3   8   7     5245.95     5300.93     96.69 o 
  -2   8   7      260.31      269.05     13.00 o 
  -1   8   7     4822.68     4649.08     78.89 o 
   0   8   7     3782.18     3663.52     60.97 o 
   1   8   7     2657.07     2644.80     55.54 o 
   2   8   7      383.93      377.17     16.28 o 
   3   8   7        2.14       62.14     17.05 o 
   4   8   7     6515.37     6433.65    167.78 o 
   5   8   7      201.41      207.76     18.76 o 
   6   8   7       74.08      122.16     18.48 o 
   7   8   7       19.45       16.91     11.75 o 
   8   8   7      697.11      731.01     45.65 o 
  -8   9   7      780.23      814.87     59.55 o 
  -7   9   7     1738.17     1635.62     68.48 o 
  -6   9   7      430.15      407.68     22.98 o 
  -5   9   7       38.17       81.64     11.65 o 
  -4   9   7     6171.70     6017.30    133.44 o 
  -3   9   7        3.81       14.30      9.28 o 
  -2   9   7     2740.64     2693.09     54.41 o 
  -1   9   7     1322.61     1332.64     31.18 o 
   0   9   7     2896.01     2895.87     79.06 o 
   1   9   7     1345.54     1312.44     32.03 o 
   2   9   7      392.89      422.12     26.78 o 
   3   9   7     2800.85     2775.48     83.62 o 
   4   9   7      226.88      289.35     18.54 o 
   5   9   7      449.22      451.69     27.58 o 
   6   9   7       36.38       57.68     12.96 o 
   7   9   7      559.30      570.15     34.15 o 
  -7  10   7     1184.81     1075.77     63.51 o 
  -6  10   7      199.70      253.30     21.95 o 
  -5  10   7      894.30      901.86     33.87 o 
  -4  10   7      715.85      725.07     27.42 o 
  -3  10   7     2127.36     2097.23     46.80 o 
  -2  10   7      121.98      113.06     13.91 o 
  -1  10   7     1140.42     1152.03     37.25 o 
   0  10   7      196.00      175.90     12.97 o 
   1  10   7     3774.93     3866.60    107.65 o 
   2  10   7      927.34      885.50     36.26 o 
   3  10   7      790.86      792.39     37.72 o 
   4  10   7      629.55      673.50     35.40 o 
   5  10   7      685.63      765.23     36.69 o 
   6  10   7     1396.45     1365.30     54.54 o 
   7  10   7        6.73       22.89     18.25 o 
  -7  11   7      394.52      375.27     29.08 o 
  -6  11   7     1272.42     1282.81     56.29 o 
  -5  11   7        2.62      -10.29     12.23 o 
  -4  11   7      272.69      300.87     18.47 o 
  -3  11   7       76.99       97.70     12.73 o 
  -2  11   7     2855.30     2937.61     63.75 o 
  -1  11   7        2.22        9.46      5.56 o 
   0  11   7     2120.30     2164.52     69.79 o 
   1  11   7       20.85       38.73     13.35 o 
   2  11   7     1732.47     1764.92     57.44 o 
   3  11   7      966.34     1012.51     45.36 o 
   4  11   7      781.43      822.22     42.19 o 
   5  11   7     1161.44     1165.38     53.49 o 
   6  11   7      195.71      230.21     22.64 o 
  -6  12   7        2.54       -4.05     10.74 o 
  -5  12   7      138.97      122.21     17.57 o 
  -4  12   7      357.50      391.61     25.73 o 
  -3  12   7     1128.87     1148.37     38.85 o 
  -2  12   7       19.14       31.52     13.50 o 
  -1  12   7      494.99      472.30     20.13 o 
   0  12   7      312.57      313.02     23.29 o 
   1  12   7      959.16     1011.72     41.90 o 
   2  12   7     1138.43     1118.59     46.03 o 
   3  12   7     1196.49     1244.12     53.74 o 
   4  12   7       48.26       62.48     15.62 o 
   5  12   7      834.76      862.67     43.61 o 
   6  12   7     1389.67     1319.85     62.44 o 
  -6  13   7     1063.81     1038.98     53.28 o 
  -5  13   7      213.66      232.42     22.14 o 
  -4  13   7      275.27      264.42     22.71 o 
  -3  13   7       15.69       19.54     10.24 o 
  -2  13   7     1190.61     1181.43     41.37 o 
  -1  13   7       61.95       58.45     13.53 o 
   0  13   7      923.38      943.07     40.62 o 
   1  13   7      346.64      318.54     25.24 o 
   2  13   7     1381.05     1432.14     60.51 o 
   3  13   7      454.56      445.60     29.55 o 
   4  13   7       61.67       70.45     18.53 o 
   5  13   7      719.72      676.89     38.00 o 
  -5  14   7     1357.84     1297.89     95.98 o 
  -4  14   7       43.50       95.73     35.18 o 
  -3  14   7     1195.84     1321.48     91.00 o 
  -2  14   7      109.06      122.26     22.18 o 
  -1  14   7     2269.46     2197.30     95.41 o 
   0  14   7      455.67      509.23     29.85 o 
   1  14   7      231.81      270.01     24.63 o 
   2  14   7      822.30      855.84     47.36 o 
   3  14   7      399.06      395.44     30.04 o 
   4  14   7      371.89      375.87     29.96 o 
  -3  15   7       69.17       87.29     32.57 o 
  -2  15   7     1486.43     1445.86     88.63 o 
  -1  15   7        9.61        0.49     12.07 o 
   0  15   7      360.21      383.56     37.46 o 
   1  15   7      874.77      838.91     55.22 o 
   2  15   7      121.50      155.55     20.67 o 
   3  15   7      350.92      314.64     27.83 o 
   0  16   7      457.22      394.01     36.35 o 
  -9   0   8      122.69      142.02     31.29 o 
  -8   0   8       98.74      128.83     24.11 o 
  -7   0   8      922.15     1011.82    123.51 o 
  -6   0   8     2098.15     2112.71     93.25 o 
  -5   0   8      826.41      802.57     42.10 o 
  -4   0   8      245.24      265.81     15.42 o 
  -3   0   8        6.96       34.28     15.25 o 
  -2   0   8     9742.30     9225.31    194.54 o 
  -1   0   8      663.96      660.77     22.01 o 
   0   0   8     1837.30     1812.74     61.04 o 
   1   0   8      586.89      622.71     26.83 o 
   2   0   8    10217.69     9757.55    301.66 o 
   3   0   8      373.41      344.21     28.86 o 
   4   0   8     1760.84     1636.75     63.36 o 
   5   0   8     2644.23     2494.26     98.50 o 
   6   0   8     2503.59     2518.36    109.00 o 
   7   0   8     2379.17     2473.46    112.43 o 
   8   0   8      322.29      402.09     39.15 o 
  -9   1   8       45.38       68.21     16.16 o 
  -8   1   8      374.49      413.26     28.89 o 
  -7   1   8      878.15      924.60     41.90 o 
  -6   1   8       21.53       53.67     17.55 o 
  -5   1   8      977.13      918.96     28.63 o 
  -4   1   8     1502.92     1484.05     31.42 o 
  -3   1   8     2520.83     2443.58     44.13 o 
  -2   1   8      183.45      184.68     10.78 o 
  -1   1   8     3266.87     3114.80     86.91 o 
   0   1   8     1016.92      987.97     22.55 o 
   1   1   8     5820.47     5859.73     97.35 o 
   2   1   8     2462.91     2513.22     56.88 o 
   3   1   8     4775.42     4606.94     81.37 o 
   4   1   8        3.75        9.81      4.97 o 
   5   1   8     2243.61     2165.43     60.97 o 
   6   1   8     3488.55     3558.01     99.60 o 
   7   1   8      546.07      572.76     29.68 o 
   8   1   8      763.65      775.44     37.61 o 
  -9   2   8      647.89      659.06     51.29 o 
  -8   2   8       10.55       31.85     21.17 o 
  -7   2   8      878.69      952.85     45.12 o 
  -6   2   8     1965.00     1968.77     76.58 o 
  -5   2   8     3294.31     3291.09     72.94 o 
  -4   2   8     2241.21     2175.38     41.28 o 
  -3   2   8      886.88      900.01     21.37 o 
  -2   2   8     7139.94     6789.77    104.70 o 
  -1   2   8       12.11       28.54      7.50 o 
   0   2   8     2804.17     2659.53     57.17 o 
   1   2   8     1202.95     1232.96     38.20 o 
   2   2   8     6559.20     6482.25    111.77 o 
   3   2   8      721.03      738.83     20.11 o 
   4   2   8     1609.40     1558.09     37.90 o 
   5   2   8     1540.62     1534.90     58.57 o 
   6   2   8      440.87      445.45     21.75 o 
   7   2   8      358.12      385.94     29.81 o 
   8   2   8        0.02       -3.43      9.05 o 
  -9   3   8      101.34       70.23     17.40 o 
  -8   3   8     1639.84     1681.06     67.70 o 
  -7   3   8      177.93      174.51     18.75 o 
  -6   3   8     3134.73     3148.41     74.88 o 
  -5   3   8     1302.60     1302.99     37.58 o 
  -4   3   8       10.06       47.08     14.40 o 
  -3   3   8     5434.41     5452.35     89.36 o 
  -2   3   8      162.45      141.11      9.59 o 
  -1   3   8     8984.18     8804.65    128.62 o 
   0   3   8      384.64      390.77     14.85 o 
   1   3   8     3315.29     3367.34     76.58 o 
   2   3   8      161.87      158.35     22.44 o 
   3   3   8     1009.04     1043.77     31.86 o 
   4   3   8     2686.79     2777.83     71.33 o 
   5   3   8      271.76      255.51     19.48 o 
   6   3   8     1059.14     1101.80     34.80 o 
   7   3   8      654.98      698.34     32.76 o 
   8   3   8      664.69      651.65     42.14 o 
  -9   4   8     1256.19     1260.21     63.91 o 
  -8   4   8      642.77      578.75     49.16 o 
  -7   4   8      910.96      952.55     42.30 o 
  -6   4   8      273.58      247.53     16.00 o 
  -5   4   8      780.51      770.94     27.65 o 
  -4   4   8     9164.14     9233.53    179.97 o 
  -3   4   8      861.02      810.91     19.63 o 
  -2   4   8     1441.26     1480.64     29.58 o 
  -1   4   8      214.10      237.48      9.59 o 
   0   4   8    10697.00    10578.65    189.25 o 
   1   4   8     3259.71     3366.36     67.10 o 
   2   4   8      915.19      915.76     25.04 o 
   3   4   8     2424.48     2260.68     64.44 o 
   4   4   8     1191.55     1225.81     33.02 o 
   5   4   8      612.48      596.32     30.66 o 
   6   4   8        0.38       24.01     11.13 o 
   7   4   8      910.42      913.23     38.06 o 
   8   4   8       17.63       23.07     12.58 o 
  -9   5   8       63.29       56.10     18.15 o 
  -8   5   8       78.25      106.39     18.83 o 
  -7   5   8       18.46       34.71     11.12 o 
  -6   5   8      669.25      667.58     27.09 o 
  -5   5   8     1469.88     1403.70     41.36 o 
  -4   5   8      846.15      842.78     28.10 o 
  -3   5   8      599.90      547.74     18.86 o 
  -2   5   8      513.90      543.39     15.08 o 
  -1   5   8     1856.97     1787.32     33.83 o 
   0   5   8      380.90      383.41     15.52 o 
   1   5   8     1366.77     1342.12     39.57 o 
   2   5   8      830.84      821.93     22.77 o 
   3   5   8     3544.82     3425.27     82.79 o 
   4   5   8     2991.82     3016.48     69.40 o 
   5   5   8     1707.20     1676.70     45.60 o 
   6   5   8       37.45       48.57     10.50 o 
   7   5   8       26.48       39.93      9.65 o 
   8   5   8     1412.01     1335.57     66.26 o 
  -8   6   8      788.21      830.48     46.76 o 
  -7   6   8      506.69      476.78     28.25 o 
  -6   6   8      440.38      440.80     21.34 o 
  -5   6   8       15.05        9.20      7.04 o 
  -4   6   8      701.96      763.03     25.94 o 
  -3   6   8      234.38      230.27     11.23 o 
  -2   6   8       91.92      111.98      7.84 o 
  -1   6   8      458.91      464.66     16.01 o 
   0   6   8     5767.90     5710.57    111.61 o 
   1   6   8     1137.83     1150.00     32.79 o 
   2   6   8      209.03      238.76     15.96 o 
   3   6   8       74.50       90.60      9.06 o 
   4   6   8     1519.64     1515.02     39.24 o 
   5   6   8      455.50      427.76     24.79 o 
   6   6   8      722.13      750.06     33.47 o 
   7   6   8      983.84      935.46     42.23 o 
   8   6   8      390.51      425.07     38.74 o 
  -8   7   8        5.27        3.53     23.00 o 
  -7   7   8      140.26      171.20     25.41 o 
  -6   7   8        5.32        4.01      7.32 o 
  -5   7   8       42.59       51.92     11.05 o 
  -4   7   8       86.75      100.07     13.31 o 
  -3   7   8       95.34       98.95      8.92 o 
  -2   7   8      929.74      921.26     24.00 o 
  -1   7   8       50.45       57.34      7.19 o 
   0   7   8        0.19        2.17      6.25 o 
   1   7   8     2153.93     2258.14     52.87 o 
   2   7   8        3.88       -0.02      5.48 o 
   3   7   8     1392.04     1312.09     38.19 o 
   4   7   8        2.25        9.94      8.25 o 
   5   7   8     1018.80     1027.47     47.40 o 
   6   7   8      215.32      226.51     20.70 o 
   7   7   8       82.58      111.84     19.55 o 
  -8   8   8       45.21       31.24     18.69 o 
  -7   8   8       28.61       51.05     15.57 o 
  -6   8   8       96.18       93.61     13.24 o 
  -5   8   8        3.33       13.24      8.28 o 
  -4   8   8        1.61        8.66     10.86 o 
  -3   8   8      421.29      400.96     17.06 o 
  -2   8   8      534.89      559.03     18.28 o 
  -1   8   8        2.87       14.96      9.92 o 
   0   8   8       48.85       81.84     14.65 o 
   1   8   8      582.49      592.42     22.04 o 
   2   8   8      766.00      746.83     23.96 o 
   3   8   8      211.04      221.29     15.31 o 
   4   8   8      912.84      923.60     38.64 o 
   5   8   8       95.39      125.68     14.48 o 
   6   8   8      321.08      346.75     25.96 o 
   7   8   8      154.32      138.80     20.05 o 
  -7   9   8       92.76      123.27     35.39 o 
  -6   9   8      153.51      160.02     16.50 o 
  -5   9   8       14.29        5.94      7.30 o 
  -4   9   8      480.96      442.37     21.25 o 
  -3   9   8      643.80      641.02     21.96 o 
  -2   9   8      420.11      389.46     15.75 o 
  -1   9   8     1103.75     1074.92     35.26 o 
   0   9   8      133.64      119.65     14.92 o 
   1   9   8      529.37      516.45     28.77 o 
   2   9   8      873.18      884.77     35.90 o 
   3   9   8       61.63       92.90     25.23 o 
   4   9   8       81.20       98.13     15.64 o 
   5   9   8       14.15       31.83     12.53 o 
   6   9   8      396.26      379.96     29.06 o 
   7   9   8        8.62        9.46     10.62 o 
  -7  10   8      143.61      152.88     26.43 o 
  -6  10   8      468.83      520.38     36.03 o 
  -5  10   8      216.11      225.78     17.90 o 
  -4  10   8        3.93       26.94     10.28 o 
  -3  10   8       68.27       95.90     10.07 o 
  -2  10   8      770.67      864.82     25.89 o 
  -1  10   8       14.68       12.20      6.91 o 
   0  10   8      188.18      185.11     13.60 o 
   1  10   8      109.12      149.61     17.44 o 
   2  10   8      492.32      490.43     27.66 o 
   3  10   8        0.52        9.12      9.04 o 
   4  10   8        6.17        1.24      8.84 o 
   5  10   8       20.87       29.59     10.96 o 
   6  10   8        3.32       11.94     12.14 o 
  -6  11   8       20.05       28.22     11.93 o 
  -5  11   8        6.45       -4.67      9.75 o 
  -4  11   8       28.66       45.52     11.04 o 
  -3  11   8       26.94       52.18     10.32 o 
  -2  11   8        5.57       16.55      6.72 o 
  -1  11   8       86.77       80.97     10.42 o 
   0  11   8       16.46        8.48      8.68 o 
   1  11   8       16.65        8.57     10.07 o 
   2  11   8      303.15      287.72     22.58 o 
   3  11   8        1.51        0.20     11.63 o 
   4  11   8       72.51       82.10     16.99 o 
   5  11   8       50.28       61.47     14.80 o 
   6  11   8       10.49        7.04     10.94 o 
  -6  12   8       32.85       48.69     16.23 o 
  -5  12   8       32.41       29.45     12.93 o 
  -4  12   8      416.83      445.92     27.75 o 
  -3  12   8      201.02      175.97     14.86 o 
  -2  12   8       32.76       41.69     15.77 o 
  -1  12   8      263.00      301.16     30.29 o 
   0  12   8      162.37      169.73     19.71 o 
   1  12   8       17.91       14.80      9.13 o 
   2  12   8       41.35       45.23     14.99 o 
   3  12   8      509.21      485.33     28.97 o 
   4  12   8        0.16       12.90     12.22 o 
   5  12   8       60.18       89.36     17.28 o 
  -5  13   8      193.92      222.76     36.00 o 
  -4  13   8       96.72       90.96     18.23 o 
  -3  13   8      666.54      665.01     71.38 o 
  -2  13   8      397.88      406.96     26.52 o 
  -1  13   8      176.82      145.79     19.41 o 
   0  13   8      268.64      311.91     24.47 o 
   1  13   8      207.29      250.35     24.90 o 
   2  13   8      955.75     1046.07     52.41 o 
   3  13   8      140.45      145.60     19.11 o 
   4  13   8       83.35       93.27     19.25 o 
  -4  14   8      180.07      164.15     35.80 o 
  -3  14   8        8.47       88.40     28.43 o 
  -2  14   8     1541.55     1536.79     92.37 o 
  -1  14   8      300.06      318.93     32.97 o 
   0  14   8       63.90       27.58     13.75 o 
   1  14   8       97.79      112.60     17.71 o 
   2  14   8      132.45      158.82     23.03 o 
   3  14   8      331.42      316.08     28.79 o 
  -2  15   8        1.03        2.40     16.77 o 
  -1  15   8      122.72      108.55     35.72 o 
   0  15   8        1.07       -3.35     12.73 o 
   1  15   8      217.96      243.33     28.47 o 
  -9   1   9       56.09       87.26     29.04 o 
  -8   1   9      121.36      155.19     20.80 o 
  -7   1   9      313.18      317.88     28.08 o 
  -6   1   9      534.34      479.57     26.60 o 
  -5   1   9      128.12      145.64     11.07 o 
  -4   1   9      242.82      233.15     14.91 o 
  -3   1   9      103.73       84.92      7.58 o 
  -2   1   9     3746.48     3593.91     72.03 o 
  -1   1   9      124.49      120.69      9.76 o 
   0   1   9        6.17       18.58      6.31 o 
   1   1   9      779.99      826.33     21.80 o 
   2   1   9      656.47      612.26     31.67 o 
   3   1   9      910.94      960.11     35.68 o 
   4   1   9      117.80      129.16     17.49 o 
   5   1   9       75.71      110.49     14.40 o 
   6   1   9       22.96       39.96     12.03 o 
   7   1   9        6.37       13.19     10.03 o 
   8   1   9      162.57      217.41     24.18 o 
  -9   2   9      140.68      149.84     24.43 o 
  -8   2   9      318.43      340.08     28.36 o 
  -7   2   9      185.64      203.76     21.34 o 
  -6   2   9      974.23     1005.25     43.90 o 
  -5   2   9      326.84      336.18     20.39 o 
  -4   2   9      348.31      351.76     17.25 o 
  -3   2   9     1733.93     1688.38     36.84 o 
  -2   2   9      132.69      166.37      8.90 o 
  -1   2   9      773.12      774.66     19.35 o 
   0   2   9        1.08       24.01     12.87 o 
   1   2   9     1610.81     1636.11     39.22 o 
   2   2   9     1565.16     1591.92     53.40 o 
   3   2   9        5.41        5.04      4.61 o 
   4   2   9        3.35       22.51      8.82 o 
   5   2   9       13.48       14.75      9.21 o 
   6   2   9     1073.08     1057.43     43.30 o 
   7   2   9        2.10       27.55     22.95 o 
   8   2   9      114.16      148.91     20.21 o 
  -9   3   9      267.79      235.59     29.76 o 
  -8   3   9       78.75       99.03     20.38 o 
  -7   3   9      122.86      143.45     18.01 o 
  -6   3   9     1838.89     1822.64     64.98 o 
  -5   3   9      589.03      606.73     24.87 o 
  -4   3   9      284.28      297.66     20.38 o 
  -3   3   9       41.09       94.26     23.05 o 
  -2   3   9     6300.83     6032.65    102.78 o 
  -1   3   9      196.53      192.10      9.50 o 
   0   3   9       19.54       55.98     15.75 o 
   1   3   9     1416.26     1306.89     51.56 o 
   2   3   9     2717.50     2702.30     84.53 o 
   3   3   9       24.81       29.26      7.73 o 
   4   3   9      297.57      261.41     17.53 o 
   5   3   9      698.90      685.67     24.24 o 
   6   3   9      139.51      155.00     16.99 o 
   7   3   9      415.86      463.00     28.77 o 
   8   3   9      155.01      173.03     25.27 o 
  -8   4   9        3.78        1.45     10.92 o 
  -7   4   9      319.89      289.49     22.46 o 
  -6   4   9      101.08      139.33     14.72 o 
  -5   4   9      617.50      674.16     27.45 o 
  -4   4   9       22.34       26.68      8.24 o 
  -3   4   9     1439.73     1474.57     37.64 o 
  -2   4   9       55.18       58.62      7.53 o 
  -1   4   9      328.00      339.40     15.47 o 
   0   4   9      738.91      763.58     25.93 o 
   1   4   9      249.38      254.01     14.36 o 
   2   4   9     1258.31     1152.55     70.47 o 
   3   4   9     1768.99     1779.82     68.64 o 
   4   4   9      225.49      242.00     18.84 o 
   5   4   9      649.43      583.43     32.75 o 
   6   4   9      510.84      505.33     27.97 o 
   7   4   9      232.39      277.00     29.07 o 
   8   4   9      108.18      152.72     25.19 o 
  -8   5   9      491.45      474.64     36.48 o 
  -7   5   9      120.90      184.76     19.64 o 
  -6   5   9      156.18      197.97     21.26 o 
  -5   5   9      394.00      384.19     20.74 o 
  -4   5   9      227.96      233.81     16.12 o 
  -3   5   9        8.89        4.92     11.91 o 
  -2   5   9      774.21      759.35     20.76 o 
  -1   5   9      255.18      249.66     13.10 o 
   0   5   9     2857.72     2860.92     66.58 o 
   1   5   9        0.56        4.54      6.31 o 
   2   5   9     2818.02     2695.47     61.88 o 
   3   5   9        5.49       10.72      6.56 o 
   4   5   9     1299.87     1280.30     38.46 o 
   5   5   9     1372.82     1382.62     42.89 o 
   6   5   9      469.77      478.53     25.95 o 
   7   5   9      897.18      909.24     53.79 o 
  -8   6   9      429.06      507.16     38.06 o 
  -7   6   9      467.17      492.64     33.27 o 
  -6   6   9       21.08       20.17      9.63 o 
  -5   6   9     1373.78     1344.24     42.31 o 
  -4   6   9      176.63      190.34     19.22 o 
  -3   6   9      799.92      751.28     28.82 o 
  -2   6   9      191.76      167.86     20.35 o 
  -1   6   9     1723.96     1751.14     46.56 o 
   0   6   9     1792.72     1824.09     48.35 o 
   1   6   9     1702.12     1630.11     42.85 o 
   2   6   9       69.23       88.09     11.13 o 
   3   6   9      781.53      825.78     28.44 o 
   4   6   9     1023.65     1039.86     34.60 o 
   5   6   9      469.22      474.84     45.35 o 
   6   6   9      422.63      417.54     28.37 o 
   7   6   9      121.48      128.34     24.89 o 
  -8   7   9      180.17      204.98     32.33 o 
  -7   7   9      717.35      711.03     40.67 o 
  -6   7   9        1.32        6.13      8.11 o 
  -5   7   9      711.26      759.86     38.08 o 
  -4   7   9     5906.77     5923.10    193.62 o 
  -3   7   9      152.79      167.54     12.99 o 
  -2   7   9      956.18      928.60     26.56 o 
  -1   7   9      265.28      260.28     14.95 o 
   0   7   9     5993.31     6074.19    130.89 o 
   1   7   9      291.26      342.35     16.84 o 
   2   7   9      452.00      442.33     19.02 o 
   3   7   9     3018.54     2889.16    135.17 o 
   4   7   9     2399.13     2352.71     71.72 o 
   5   7   9     1234.89     1221.87     48.09 o 
   6   7   9        1.80       35.09     20.21 o 
   7   7   9      408.94      450.71     40.99 o 
  -7   8   9      573.24      589.84     38.53 o 
  -6   8   9     1524.29     1422.41     48.80 o 
  -5   8   9     2006.65     2088.61     62.41 o 
  -4   8   9      586.31      588.15     34.67 o 
  -3   8   9     3556.41     3625.24     76.79 o 
  -2   8   9      110.14      122.83     10.47 o 
  -1   8   9     6305.76     6360.91    142.36 o 
   0   8   9     1821.31     1748.60     50.05 o 
   1   8   9     2480.63     2451.09     60.34 o 
   2   8   9      983.69      983.63     37.50 o 
   3   8   9      842.34      856.38     39.41 o 
   4   8   9     2184.50     2099.54     69.09 o 
   5   8   9       27.76       35.10     12.96 o 
   6   8   9      463.20      547.95     33.24 o 
   7   8   9        0.18        1.22     13.27 o 
  -7   9   9     1219.31     1201.49     83.49 o 
  -6   9   9      792.40      743.01     34.66 o 
  -5   9   9      541.79      590.64     28.94 o 
  -4   9   9     4177.02     4228.67    108.24 o 
  -3   9   9     1053.26     1011.36     35.31 o 
  -2   9   9     2523.44     2570.44     67.06 o 
  -1   9   9      584.40      589.74     25.96 o 
   0   9   9     6174.84     6102.93    137.76 o 
   1   9   9      601.90      588.74     24.60 o 
   2   9   9     1590.34     1639.22     58.08 o 
   3   9   9     1984.35     2092.42     72.38 o 
   4   9   9      900.35      964.45     43.84 o 
   5   9   9     1256.51     1199.39     57.59 o 
   6   9   9        1.23       16.17     12.73 o 
  -6  10   9      284.66      351.59     41.87 o 
  -5  10   9      961.09      970.19     37.10 o 
  -4  10   9      219.50      220.90     17.67 o 
  -3  10   9     2463.83     2454.21     67.76 o 
  -2  10   9       16.13       24.68     11.53 o 
  -1  10   9     1984.81     2064.90     59.72 o 
   0  10   9        1.70       12.14      8.12 o 
   1  10   9     2039.22     2091.49     70.88 o 
   2  10   9      902.69      897.58     40.72 o 
   3  10   9      799.57      803.15     42.50 o 
   4  10   9      971.71      929.48     44.40 o 
   5  10   9     1097.16     1120.52     54.77 o 
   6  10   9      647.36      651.19     43.06 o 
  -6  11   9      862.97      865.53     56.78 o 
  -5  11   9       20.00       34.17     13.19 o 
  -4  11   9      305.39      308.55     24.63 o 
  -3  11   9      248.36      249.03     21.87 o 
  -2  11   9     1989.13     2123.58     63.96 o 
  -1  11   9      125.09      141.96     13.67 o 
   0  11   9      820.96      847.44     41.55 o 
   1  11   9        0.49       -3.57     12.82 o 
   2  11   9     1958.38     2036.48     78.17 o 
   3  11   9      813.76      881.27     47.10 o 
   4  11   9      555.79      588.43     37.79 o 
   5  11   9      525.64      556.13     36.63 o 
  -5  12   9      530.48      534.28     43.69 o 
  -4  12   9      125.16      114.44     22.18 o 
  -3  12   9      635.09      715.73     38.81 o 
  -2  12   9        7.62        7.94     10.34 o 
  -1  12   9      984.44     1040.63     48.74 o 
   0  12   9       44.85       30.65     11.92 o 
   1  12   9     2333.35     2440.02     86.87 o 
   2  12   9      293.52      299.64     27.65 o 
   3  12   9     1376.14     1434.34     65.94 o 
   4  12   9      103.50      119.17     17.71 o 
  -4  13   9      339.19      278.24     44.16 o 
  -3  13   9       56.31      115.04     33.87 o 
  -2  13   9     3049.06     3001.99    153.56 o 
  -1  13   9      120.44      107.63     18.66 o 
   0  13   9      392.07      381.84     30.44 o 
   1  13   9      493.08      561.87     38.23 o 
   2  13   9     1344.23     1327.34     59.04 o 
   3  13   9      379.09      389.17     33.49 o 
  -3  14   9     1255.08     1281.32     95.36 o 
  -2  14   9        0.60        2.39     13.93 o 
  -1  14   9     1709.84     1764.24    112.08 o 
   0  14   9      157.34      162.30     22.68 o 
   1  14   9      883.19      868.92     48.08 o 
   2  14   9      554.37      576.96     38.33 o 
  -8   0  10      531.09      521.46     52.25 o 
  -7   0  10      450.81      465.94     49.98 o 
  -6   0  10     5923.83     6192.99    261.67 o 
  -5   0  10       64.25      134.67     50.82 o 
  -4   0  10      659.73      667.30     27.80 o 
  -3   0  10       10.84       54.02     29.66 o 
  -2   0  10     9731.13     9701.24    305.56 o 
  -1   0  10       68.20       87.97     12.04 o 
   0   0  10      885.78      928.61     36.96 o 
   1   0  10     1432.33     1515.99     71.91 o 
   2   0  10    11599.13    11628.85    387.08 o 
   3   0  10     1310.18     1321.36     91.48 o 
   4   0  10      253.60      270.15     25.31 o 
   5   0  10     3140.12     3166.61    228.20 o 
   6   0  10     1271.59     1345.70     77.47 o 
   7   0  10     1918.83     1985.72    106.93 o 
  -8   1  10      293.46      326.16     32.04 o 
  -7   1  10     2578.41     2650.85     95.89 o 
  -6   1  10     1194.02     1234.76     54.76 o 
  -5   1  10     3233.70     3341.35     98.77 o 
  -4   1  10        5.21       18.92      9.26 o 
  -3   1  10     7907.86     7772.70    140.41 o 
  -2   1  10      327.73      383.66     15.47 o 
  -1   1  10     4643.42     4532.06     78.54 o 
   0   1  10     1754.93     1736.29     47.78 o 
   1   1  10     4143.61     3972.30     79.98 o 
   2   1  10     3662.82     3712.90     98.58 o 
   3   1  10     1341.93     1351.82     49.21 o 
   4   1  10     2572.84     2731.59     81.88 o 
   5   1  10      431.11      426.34     27.17 o 
   6   1  10     4124.93     4117.14    122.89 o 
   7   1  10        0.21        2.12      9.78 o 
  -8   2  10      438.14      414.47     36.06 o 
  -7   2  10     1233.33     1279.14     60.68 o 
  -6   2  10     2977.86     3000.20     99.36 o 
  -5   2  10      286.54      302.09     17.28 o 
  -4   2  10     4130.62     4068.15     77.98 o 
  -3   2  10       87.80      100.83      9.14 o 
  -2   2  10    10458.37    10239.82    175.64 o 
  -1   2  10      308.92      342.27     15.05 o 
   0   2  10     5619.28     5653.01    116.56 o 
   1   2  10     3230.83     3253.60     72.18 o 
   2   2  10     3460.79     3289.50     82.11 o 
   3   2  10     5022.26     4991.74    133.01 o 
   4   2  10      294.95      278.16     21.79 o 
   5   2  10     3954.14     4106.86    119.95 o 
   6   2  10       83.33      137.18     28.23 o 
   7   2  10     2337.93     2332.20     84.12 o 
  -8   3  10     1540.88     1603.55     69.33 o 
  -7   3  10     1211.33     1230.60     58.13 o 
  -6   3  10     1448.47     1455.35     58.28 o 
  -5   3  10     5789.98     5702.80    134.43 o 
  -4   3  10     1768.43     1714.13     47.47 o 
  -3   3  10     7081.96     7141.88    147.23 o 
  -2   3  10      155.88      179.76     12.81 o 
  -1   3  10     9869.55     9431.77    192.50 o 
   0   3  10     4041.81     3918.30    106.64 o 
   1   3  10     6036.94     5899.66    136.31 o 
   2   3  10     5063.58     5086.20    105.78 o 
   3   3  10     2039.99     2057.23     49.87 o 
   4   3  10     5229.88     5286.56    143.18 o 
   5   3  10        1.97        5.03      9.24 o 
   6   3  10     1590.47     1547.18     59.62 o 
   7   3  10      279.89      298.36     31.41 o 
  -8   4  10     1307.78     1380.54     69.93 o 
  -7   4  10      808.18      801.26     45.42 o 
  -6   4  10      570.97      592.14     35.91 o 
  -5   4  10     1322.82     1348.73     44.75 o 
  -4   4  10     9465.53     9590.74    209.10 o 
  -3   4  10        6.77       17.93      6.52 o 
  -2   4  10     3697.99     3738.45     73.70 o 
  -1   4  10     1064.29     1122.91     34.90 o 
   0   4  10     9369.32     9409.30    191.60 o 
   1   4  10     2621.66     2439.92    126.47 o 
   2   4  10      301.94      324.12     21.85 o 
   3   4  10     2979.85     2844.08    137.23 o 
   4   4  10     1209.15     1175.88     38.59 o 
   5   4  10     3757.23     3978.97    115.73 o 
   6   4  10      134.06      151.39     27.13 o 
   7   4  10      981.07     1062.98     61.56 o 
  -8   5  10     1924.84     2127.54     94.09 o 
  -7   5  10      609.36      604.98     36.74 o 
  -6   5  10      238.22      225.33     22.96 o 
  -5   5  10     2173.51     2170.04     60.46 o 
  -4   5  10        5.65       24.60      9.26 o 
  -3   5  10     3469.31     3460.81     71.30 o 
  -2   5  10        2.01       20.36     15.28 o 
  -1   5  10     5423.89     5493.73    122.56 o 
   0   5  10      637.04      677.74     26.58 o 
   1   5  10     2699.61     2694.68     64.98 o 
   2   5  10     2155.23     2217.37     56.38 o 
   3   5  10      803.97      774.99     28.14 o 
   4   5  10     3555.33     3468.49     84.96 o 
   5   5  10       56.18       66.12     11.51 o 
   6   5  10      885.58      901.28     53.41 o 
   7   5  10       12.22       44.94     18.50 o 
  -8   6  10     1267.88     1309.17     68.19 o 
  -7   6  10       14.82       22.01     12.68 o 
  -6   6  10      761.26      746.59     40.97 o 
  -5   6  10       13.73       31.46     13.07 o 
  -4   6  10     3707.25     3624.98     93.02 o 
  -3   6  10       15.02       17.12      6.52 o 
  -2   6  10       28.49       47.35     10.52 o 
  -1   6  10     1490.82     1509.07     44.69 o 
   0   6  10     2757.04     2798.59     70.75 o 
   1   6  10      620.36      571.87     23.21 o 
   2   6  10      278.88      282.88     15.56 o 
   3   6  10     1263.69     1250.17     39.51 o 
   4   6  10     1951.80     1915.57     64.60 o 
   5   6  10      568.89      505.49     29.68 o 
   6   6  10       96.65       89.93     16.17 o 
   7   6  10     1353.40     1320.48     71.06 o 
  -7   7  10      346.87      378.77     32.01 o 
  -6   7  10       55.05       66.25     17.93 o 
  -5   7  10     1095.59     1087.38     41.18 o 
  -4   7  10       12.05       27.42     17.34 o 
  -3   7  10      557.21      588.90     30.79 o 
  -2   7  10      590.43      611.02     25.85 o 
  -1   7  10     1734.42     1747.39     51.26 o 
   0   7  10        4.37        7.37      7.46 o 
   1   7  10      610.77      609.18     26.13 o 
   2   7  10      174.40      201.27     15.37 o 
   3   7  10      341.79      331.57     21.47 o 
   4   7  10     1036.22      991.10     38.24 o 
   5   7  10      302.89      308.60     24.84 o 
   6   7  10      786.23      747.64     51.86 o 
  -7   8  10      583.45      566.03     45.25 o 
  -6   8  10      835.44      784.23     37.05 o 
  -5   8  10       16.33       11.99      9.96 o 
  -4   8  10      356.39      356.64     19.70 o 
  -3   8  10       59.30       76.53     13.06 o 
  -2   8  10     2014.77     1962.25     57.25 o 
  -1   8  10       71.22      102.15     13.11 o 
   0   8  10      435.14      459.75     23.51 o 
   1   8  10      179.27      206.41     17.03 o 
   2   8  10      814.16      859.09     39.61 o 
   3   8  10     1407.87     1422.89     55.41 o 
   4   8  10       82.70      107.56     14.53 o 
   5   8  10      127.12      132.99     17.61 o 
   6   8  10       62.65       58.80     25.12 o 
  -6   9  10      338.27      345.43     28.61 o 
  -5   9  10      446.09      428.61     28.31 o 
  -4   9  10       19.59       45.98     16.76 o 
  -3   9  10     1313.54     1322.11     54.93 o 
  -2   9  10      103.34      136.52     14.98 o 
  -1   9  10      393.79      440.41     27.73 o 
   0   9  10      732.23      712.84     27.90 o 
   1   9  10      633.76      653.52     33.74 o 
   2   9  10     1146.82     1138.70     51.11 o 
   3   9  10       55.12       84.35     15.22 o 
   4   9  10      132.42      235.07     23.30 o 
   5   9  10       42.10       56.50     15.92 o 
  -6  10  10      689.36      736.24     59.21 o 
  -5  10  10      168.23      180.02     18.51 o 
  -4  10  10       69.65       94.35     19.05 o 
  -3  10  10        1.69       -9.14     10.80 o 
  -2  10  10     2731.71     2601.97     73.74 o 
  -1  10  10      236.86      249.75     25.66 o 
   0  10  10      130.09      108.68     15.77 o 
   1  10  10      806.29      841.63     43.38 o 
   2  10  10      814.68      773.03     37.20 o 
   3  10  10      704.35      715.20     41.75 o 
   4  10  10      443.21      434.79     33.08 o 
   5  10  10      643.70      643.21     41.49 o 
  -5  11  10       38.48       52.69     21.56 o 
  -4  11  10        9.89        3.99     10.14 o 
  -3  11  10      478.09      474.26     32.19 o 
  -2  11  10        0.89      -10.76     10.76 o 
  -1  11  10      210.77      214.41     20.71 o 
   0  11  10       35.72       57.46     21.17 o 
   1  11  10       10.82       24.43     13.33 o 
   2  11  10      294.78      258.86     26.83 o 
   3  11  10       25.07        9.62     12.78 o 
   4  11  10      110.03      101.78     17.34 o 
  -4  12  10        1.73       -5.28     18.08 o 
  -3  12  10      242.84      228.45     38.35 o 
  -2  12  10        3.74        5.83     11.67 o 
  -1  12  10        4.16       14.92     11.53 o 
   0  12  10        0.23       -3.23     10.54 o 
   1  12  10      202.79      257.32     26.79 o 
   2  12  10        6.88        2.40      9.41 o 
   3  12  10      107.82      116.20     21.60 o 
  -3  13  10      196.68      243.46     42.04 o 
  -2  13  10       16.11       23.54     22.11 o 
  -1  13  10      248.76      226.25     28.58 o 
   0  13  10        1.51       11.54     13.00 o 
   1  13  10       48.45       71.90     18.33 o 
   2  13  10      142.31      160.74     24.39 o 
  -8   1  11      126.02      151.37     22.63 o 
  -7   1  11      166.83      177.73     24.37 o 
  -6   1  11      188.81      237.88     25.01 o 
  -5   1  11       66.92      126.05     15.96 o 
  -4   1  11       55.48       86.33      9.36 o 
  -3   1  11        0.59        1.99     10.37 o 
  -2   1  11     1742.11     1663.73     43.93 o 
  -1   1  11       20.31       29.48      8.67 o 
   0   1  11       48.25       57.69      8.77 o 
   1   1  11      122.77      141.57     16.41 o 
   2   1  11      450.82      460.17     31.81 o 
   3   1  11       54.19       77.81     13.13 o 
   4   1  11      639.83      626.67     32.39 o 
   5   1  11      292.80      307.79     21.32 o 
   6   1  11       11.47       21.34     12.76 o 
   7   1  11       16.93       27.87     13.88 o 
  -8   2  11        9.70       22.68     15.96 o 
  -7   2  11       88.97      135.64     21.86 o 
  -6   2  11     1157.42     1259.02     57.23 o 
  -5   2  11       59.26       94.04     16.46 o 
  -4   2  11       97.22      106.22     12.61 o 
  -3   2  11     1217.40     1198.68     35.28 o 
  -2   2  11      361.34      323.80     15.17 o 
  -1   2  11      919.38      929.40     35.68 o 
   0   2  11      738.54      680.79     25.34 o 
   1   2  11     1138.49     1183.82     45.17 o 
   2   2  11     1463.46     1454.61     49.75 o 
   3   2  11      147.46      142.52     17.72 o 
   4   2  11      222.91      223.07     19.31 o 
   5   2  11        0.18        2.63      9.34 o 
   6   2  11      276.43      312.82     26.26 o 
   7   2  11      140.34      183.25     26.99 o 
  -8   3  11        3.30      -10.29     14.53 o 
  -7   3  11      179.40      195.45     30.68 o 
  -6   3  11      944.58      938.17     42.85 o 
  -5   3  11        0.37        2.77     10.17 o 
  -4   3  11      169.68      170.49     14.08 o 
  -3   3  11       91.87       93.95      9.04 o 
  -2   3  11     2622.02     2511.00     62.66 o 
  -1   3  11      144.09      188.55     14.00 o 
   0   3  11      114.90       98.52     12.09 o 
   1   3  11      106.09      132.59     14.24 o 
   2   3  11     1327.26     1324.87     49.92 o 
   3   3  11      616.54      652.00     33.95 o 
   4   3  11      246.74      284.41     23.59 o 
   5   3  11      610.22      614.51     34.57 o 
   6   3  11      282.67      284.65     23.44 o 
   7   3  11        6.51       -1.52     10.68 o 
  -7   4  11      573.02      632.84     46.61 o 
  -6   4  11      106.21      112.30     19.16 o 
  -5   4  11       83.17      116.42     13.33 o 
  -4   4  11      128.06      158.10     15.86 o 
  -3   4  11      494.05      489.61     18.35 o 
  -2   4  11        6.81        5.08      6.99 o 
  -1   4  11      371.13      343.69     19.17 o 
   0   4  11      671.52      697.60     26.25 o 
   1   4  11     1067.23     1071.75     43.28 o 
   2   4  11       13.91       22.27      7.79 o 
   3   4  11       17.08       26.45     11.43 o 
   4   4  11      195.64      184.35     19.89 o 
   5   4  11       77.40       66.81     14.99 o 
   6   4  11      650.90      619.91     43.47 o 
  -7   5  11       48.22       57.35     19.15 o 
  -6   5  11      775.83      783.44     51.49 o 
  -5   5  11       20.15       47.14     15.21 o 
  -4   5  11      819.31      834.57     33.05 o 
  -3   5  11      199.06      225.53     15.51 o 
  -2   5  11      132.80      159.70     12.92 o 
  -1   5  11       12.20       20.49      7.89 o 
   0   5  11       39.86       38.83      9.79 o 
   1   5  11      657.87      686.90     27.48 o 
   2   5  11      173.39      162.80     12.78 o 
   3   5  11       38.71       35.26     10.41 o 
   4   5  11      303.98      349.44     25.28 o 
   5   5  11      225.56      293.20     33.49 o 
   6   5  11       48.48       84.67     23.50 o 
  -7   6  11      519.56      523.08     39.21 o 
  -6   6  11       23.92       18.54     12.71 o 
  -5   6  11      674.80      705.92     32.59 o 
  -4   6  11       24.02       12.35      9.85 o 
  -3   6  11      801.72      795.70     30.75 o 
  -2   6  11      668.91      688.55     28.54 o 
  -1   6  11      914.60      922.40     33.63 o 
   0   6  11       25.35       75.91     16.50 o 
   1   6  11      316.55      320.95     19.84 o 
   2   6  11      464.93      462.80     28.00 o 
   3   6  11      370.48      378.96     21.25 o 
   4   6  11     1257.88     1222.13     64.87 o 
   5   6  11       18.97       44.28     17.54 o 
   6   6  11      241.68      250.77     27.80 o 
  -7   7  11      188.95      197.15     31.09 o 
  -6   7  11      233.29      265.21     32.85 o 
  -5   7  11      159.92      153.42     20.01 o 
  -4   7  11     2944.36     2921.71     92.36 o 
  -3   7  11        0.16       -4.03      9.48 o 
  -2   7  11      721.27      656.33     28.00 o 
  -1   7  11      344.31      307.35     24.59 o 
   0   7  11     4780.22     4776.54    119.28 o 
   1   7  11     1504.40     1483.04     46.60 o 
   2   7  11       20.76       38.41      9.99 o 
   3   7  11      836.51      847.77     40.67 o 
   4   7  11      659.07      606.58     43.60 o 
   5   7  11      961.39     1052.40     67.75 o 
   6   7  11       96.25       89.02     23.52 o 
  -6   8  11       34.40       27.73     19.79 o 
  -5   8  11     1925.42     1770.28     72.01 o 
  -4   8  11      670.23      806.83     52.76 o 
  -3   8  11     1964.69     1950.40     71.99 o 
  -2   8  11       99.01      114.51     14.60 o 
  -1   8  11     2415.88     2393.23     68.60 o 
   0   8  11      724.12      723.77     31.75 o 
   1   8  11     1260.52     1262.68     42.11 o 
   2   8  11     1609.74     1603.47     65.53 o 
   3   8  11      434.19      485.05     33.82 o 
   4   8  11     1882.77     1825.67     71.36 o 
   5   8  11        0.51        6.16     14.16 o 
  -6   9  11      525.00      541.95     58.68 o 
  -5   9  11      116.94      133.56     20.87 o 
  -4   9  11     1880.44     1919.60     75.87 o 
  -3   9  11        0.16       15.16     12.06 o 
  -2   9  11     1428.48     1410.08     47.53 o 
  -1   9  11      849.13      856.85     37.64 o 
   0   9  11     2527.41     2554.47     75.92 o 
   1   9  11      453.27      484.03     30.64 o 
   2   9  11       85.95      137.21     18.31 o 
   3   9  11     2509.62     2564.38     89.76 o 
   4   9  11      193.41      206.11     22.38 o 
   5   9  11      461.88      483.06     37.00 o 
  -5  10  11     1183.67     1187.71     67.66 o 
  -4  10  11       15.82       15.99     12.57 o 
  -3  10  11     1267.40     1234.52     53.55 o 
  -2  10  11      143.16      169.88     20.78 o 
  -1  10  11     1916.36     1874.20     62.31 o 
   0  10  11      261.75      306.88     26.86 o 
   1  10  11      690.06      663.71     39.28 o 
   2  10  11     1321.12     1383.22     63.34 o 
   3  10  11      473.10      500.83     35.32 o 
   4  10  11      747.33      703.30     54.47 o 
  -4  11  11      345.36      343.92     33.89 o 
  -3  11  11       77.22      128.56     20.06 o 
  -2  11  11     1066.48     1033.21     58.01 o 
  -1  11  11      721.46      706.07     41.87 o 
   0  11  11       40.77       37.93     14.98 o 
   1  11  11      280.29      246.88     25.80 o 
   2  11  11      929.64      888.56     50.24 o 
   3  11  11      387.04      346.65     29.80 o 
  -3  12  11      691.42      612.24     53.56 o 
  -2  12  11        8.60       17.53     13.94 o 
  -1  12  11      534.59      506.17     42.60 o 
   0  12  11      137.41      129.20     21.18 o 
   1  12  11      262.03      273.32     26.18 o 
   2  12  11      483.95      510.68     47.19 o 
  -7   0  12       38.62       96.83     29.07 o 
  -6   0  12     2182.52     2334.72    129.06 o 
  -5   0  12       85.57      103.54     25.07 o 
  -4   0  12      283.28      275.81     21.91 o 
  -3   0  12      137.96      174.39     18.32 o 
  -2   0  12     2271.85     2147.38     68.78 o 
  -1   0  12      806.34      861.43     53.72 o 
   0   0  12       83.53      100.45     25.73 o 
   1   0  12      807.73      864.02     92.99 o 
   2   0  12      987.36      974.65     61.70 o 
   3   0  12      489.49      500.98     75.50 o 
   4   0  12       28.57       38.87     19.02 o 
   5   0  12      201.11      201.11     31.26 o 
   6   0  12      382.74      300.25     38.87 o 
  -7   1  12      786.68      773.10     44.02 o 
  -6   1  12       89.45       63.93     15.97 o 
  -5   1  12      431.37      448.92     31.27 o 
  -4   1  12     1119.62     1121.31     39.15 o 
  -3   1  12      676.84      657.92     25.32 o 
  -2   1  12       21.74       25.95     15.92 o 
  -1   1  12      202.29      225.26     19.80 o 
   0   1  12      415.14      403.77     25.83 o 
   1   1  12      612.69      547.82     32.38 o 
   2   1  12       39.75       50.48     10.42 o 
   3   1  12       68.33       49.43     12.36 o 
   4   1  12      556.80      548.43     33.51 o 
   5   1  12      110.52      121.56     16.94 o 
   6   1  12      305.22      314.84     28.33 o 
  -7   2  12      106.41      114.25     30.01 o 
  -6   2  12      657.22      636.23     40.34 o 
  -5   2  12      105.49       96.11     15.80 o 
  -4   2  12     1204.53     1173.19     40.90 o 
  -3   2  12       15.61        4.07      7.50 o 
  -2   2  12     1915.41     1984.05     54.23 o 
  -1   2  12      382.73      414.42     19.95 o 
   0   2  12      588.70      571.43     31.09 o 
   1   2  12     1019.58     1082.95     46.37 o 
   2   2  12      967.19      911.54     42.04 o 
   3   2  12      465.45      466.87     28.03 o 
   4   2  12        1.76       43.27     25.13 o 
   5   2  12      956.53      995.66     46.64 o 
   6   2  12       44.29       42.66     15.30 o 
  -7   3  12      211.18      224.99     23.10 o 
  -6   3  12      165.64      148.96     18.23 o 
  -5   3  12      398.02      408.94     29.13 o 
  -4   3  12      126.03      132.55     14.36 o 
  -3   3  12     1671.06     1566.82     47.66 o 
  -2   3  12       12.59       26.78      8.28 o 
  -1   3  12     1584.46     1596.66     54.41 o 
   0   3  12      412.83      471.72     21.21 o 
   1   3  12     1120.18     1114.92     67.92 o 
   2   3  12     1292.01     1304.03     53.02 o 
   3   3  12      259.74      269.49     22.04 o 
   4   3  12      928.40      962.25     44.76 o 
   5   3  12        9.39        2.74     10.83 o 
   6   3  12      581.30      562.81     41.32 o 
  -7   4  12       82.49      125.60     22.83 o 
  -6   4  12       83.10       76.07     17.75 o 
  -5   4  12       92.66       98.14     21.34 o 
  -4   4  12     1364.33     1363.12     55.75 o 
  -3   4  12      152.49      143.25     14.02 o 
  -2   4  12      215.95      221.61     17.28 o 
  -1   4  12       33.37       53.62     14.66 o 
   0   4  12     2694.78     2582.02     80.61 o 
   1   4  12      605.96      641.77     37.97 o 
   2   4  12       23.20       28.69     12.34 o 
   3   4  12     1174.60     1130.79     45.61 o 
   4   4  12      314.24      359.80     28.09 o 
   5   4  12      424.28      436.63     32.27 o 
   6   4  12      325.85      281.12     42.04 o 
  -6   5  12      342.56      380.15     38.27 o 
  -5   5  12      967.36      975.72     59.28 o 
  -4   5  12      826.38      803.58     40.45 o 
  -3   5  12      295.84      319.99     27.00 o 
  -2   5  12      754.19      728.62     28.58 o 
  -1   5  12      785.82      752.91     29.56 o 
   0   5  12      118.13      136.10     14.10 o 
   1   5  12       67.40      121.81     17.30 o 
   2   5  12      442.55      488.25     34.47 o 
   3   5  12      362.54      345.72     23.28 o 
   4   5  12      197.31      259.18     56.11 o 
   5   5  12       20.34        8.77     14.05 o 
  -6   6  12      180.75      206.74     26.56 o 
  -5   6  12      107.83      112.84     18.99 o 
  -4   6  12      358.27      348.35     27.42 o 
  -3   6  12      364.68      380.76     26.11 o 
  -2   6  12       25.25       42.39     11.36 o 
  -1   6  12       92.48      109.81     15.23 o 
   0   6  12      410.53      384.40     22.21 o 
   1   6  12        0.51        6.07      8.20 o 
   2   6  12       74.94      115.29     13.93 o 
   3   6  12       77.26      126.31     19.17 o 
   4   6  12      285.29      323.30     31.75 o 
   5   6  12        1.57       -7.11     10.17 o 
  -6   7  12      114.36      154.96     33.07 o 
  -5   7  12      217.59      197.35     23.76 o 
  -4   7  12      273.94      265.71     23.52 o 
  -3   7  12        2.61        3.18     10.00 o 
  -2   7  12      185.69      217.54     18.13 o 
  -1   7  12        0.67       -2.80      7.77 o 
   0   7  12        0.18        1.90      6.69 o 
   1   7  12      114.57      159.03     27.83 o 
   2   7  12      103.01      109.08     14.17 o 
   3   7  12       13.01       49.62     33.82 o 
   4   7  12        6.47       19.40     13.40 o 
   5   7  12       14.82       11.64     13.32 o 
  -5   8  12       66.16      109.63     21.26 o 
  -4   8  12        8.40       21.46     12.19 o 
  -3   8  12       13.23       39.74     19.87 o 
  -2   8  12      162.19      191.32     21.23 o 
  -1   8  12      437.37      402.22     23.61 o 
   0   8  12       11.59       23.96     14.29 o 
   1   8  12        5.00       -8.92     10.07 o 
   2   8  12      197.06      180.71     20.05 o 
   3   8  12       38.88       62.13     20.90 o 
   4   8  12       36.10       69.71     30.90 o 
  -5   9  12       65.67       93.40     31.63 o 
  -4   9  12       27.38       24.96     13.97 o 
  -3   9  12        3.07        7.75     11.40 o 
  -2   9  12        3.18       35.45     21.74 o 
  -1   9  12       85.99       99.59     15.04 o 
   0   9  12       42.21       33.26     13.31 o 
   1   9  12       14.11       54.02     15.97 o 
   2   9  12       70.13      112.36     19.45 o 
   3   9  12        1.79       -1.64     13.78 o 
  -4  10  12       36.02       50.54     17.25 o 
  -3  10  12       30.03       36.80     15.33 o 
  -2  10  12      710.62      676.68     49.38 o 
  -1  10  12       26.27       28.77     13.83 o 
   0  10  12       11.08       19.11     12.95 o 
   1  10  12       32.20       32.40     14.73 o 
   2  10  12      166.02      183.75     24.38 o 
   3  10  12       77.43       43.04     18.52 o 
  -2  11  12       43.54       88.27     20.58 o 
  -1  11  12      107.28      156.16     26.63 o 
   0  11  12      224.92      236.13     27.04 o 
   1  11  12       78.28       72.67     17.13 o 
  -6   1  13        8.41       27.36     21.39 o 
  -5   1  13       10.23       14.58     14.90 o 
  -4   1  13        0.40       13.51     13.37 o 
  -3   1  13      204.85      171.83     15.29 o 
  -2   1  13      319.91      329.55     40.68 o 
  -1   1  13        0.67        2.65      9.32 o 
   0   1  13      113.30      128.79     18.12 o 
   1   1  13        0.11       -2.83     11.32 o 
   2   1  13      339.28      348.93     27.85 o 
   3   1  13      385.80      374.35     27.30 o 
   4   1  13       24.35       43.52     21.39 o 
   5   1  13       52.93       66.14     17.62 o 
  -6   2  13      768.83      714.35     52.85 o 
  -5   2  13       57.88       73.88     32.69 o 
  -4   2  13        4.85        4.69      9.34 o 
  -3   2  13      592.07      608.09     26.34 o 
  -2   2  13      493.85      455.73     26.86 o 
  -1   2  13      243.33      218.31     20.83 o 
   0   2  13      697.00      704.29     37.80 o 
   1   2  13      624.93      637.78     36.69 o 
   2   2  13        8.88       36.80     17.99 o 
   3   2  13       46.97       71.41     12.95 o 
   4   2  13      571.84      576.95     35.37 o 
   5   2  13        5.73       -4.01     11.46 o 
  -6   3  13      102.02      204.27     30.17 o 
  -5   3  13       13.46       24.50     17.31 o 
  -4   3  13       21.49       33.40     12.63 o 
  -3   3  13      156.63      141.58     18.76 o 
  -2   3  13      724.16      740.00     31.32 o 
  -1   3  13        6.94       24.69     13.48 o 
   0   3  13       12.93       17.53     14.81 o 
   1   3  13      186.04      168.52     18.33 o 
   2   3  13      950.86      945.73     42.33 o 
   3   3  13       61.47       79.60     24.99 o 
   4   3  13       83.22       93.50     16.02 o 
   5   3  13       56.05       78.43     22.33 o 
  -6   4  13      125.85      172.34     39.88 o 
  -5   4  13      181.34      266.03     31.72 o 
  -4   4  13      403.49      466.89     31.88 o 
  -3   4  13      695.42      667.13     35.48 o 
  -2   4  13        1.78        9.25      8.27 o 
  -1   4  13       29.32       39.28     10.48 o 
   0   4  13      103.57       92.88     17.33 o 
   1   4  13       69.32       68.92     15.96 o 
   2   4  13        0.64       10.89     10.63 o 
   3   4  13       11.77       25.87     12.30 o 
   4   4  13      324.75      373.73     31.21 o 
   5   4  13      142.24      141.34     26.70 o 
  -5   5  13       12.21       10.25     12.57 o 
  -4   5  13      538.83      511.85     34.56 o 
  -3   5  13       74.15       77.01     15.27 o 
  -2   5  13       81.97       99.54     13.90 o 
  -1   5  13      210.97      253.08     19.74 o 
   0   5  13      365.44      366.04     27.45 o 
   1   5  13      188.22      232.21     23.50 o 
   2   5  13      140.16      131.57     19.89 o 
   3   5  13       42.01       38.08     14.59 o 
   4   5  13      115.48      139.90     30.93 o 
  -5   6  13      255.68      299.93     35.69 o 
  -4   6  13       15.54       38.21     19.43 o 
  -3   6  13      317.29      317.58     25.69 o 
  -2   6  13       51.77       87.11     14.40 o 
  -1   6  13      163.90      174.86     16.61 o 
   0   6  13        8.18       28.95     15.62 o 
   1   6  13      194.76      185.37     21.52 o 
   2   6  13      158.02      184.51     21.70 o 
   3   6  13       67.01       68.16     23.98 o 
   4   6  13       19.58       38.82     19.32 o 
  -5   7  13      403.99      361.03     36.14 o 
  -4   7  13     1139.34     1117.12     56.30 o 
  -3   7  13        0.32       -9.03     11.56 o 
  -2   7  13      540.89      550.31     35.32 o 
  -1   7  13       12.25       47.70     18.66 o 
   0   7  13     1850.95     1839.84     62.36 o 
   1   7  13      165.96      187.34     21.70 o 
   2   7  13       72.82       93.76     22.15 o 
   3   7  13      581.56      565.32     52.30 o 
  -4   8  13      686.49      699.27     44.69 o 
  -3   8  13      321.20      300.44     28.48 o 
  -2   8  13      109.37      179.75     22.29 o 
  -1   8  13     1422.83     1393.48     51.19 o 
   0   8  13        2.15       30.47     19.76 o 
   1   8  13      619.68      637.29     44.44 o 
   2   8  13     1104.29     1074.41     63.20 o 
   3   8  13      569.51      613.40     51.75 o 
  -3   9  13       90.83      103.68     20.28 o 
  -2   9  13     1337.78     1332.00     59.34 o 
  -1   9  13        2.62       -4.07     11.62 o 
   0   9  13     1179.29     1116.24     55.76 o 
   1   9  13      259.47      267.98     34.45 o 
   2   9  13      489.82      504.37     46.50 o 
  -1  10  13      825.28      818.38     55.75 o 
   0  10  13      145.28      150.55     28.15 o 
  -5   0  14        1.49       10.87     19.96 o 
  -4   0  14     2179.28     2140.80    185.05 o 
  -3   0  14        1.26      -10.00     14.30 o 
  -2   0  14     1681.48     1662.68     85.94 o 
  -1   0  14      607.37      662.09     77.18 o 
   0   0  14      550.15      505.24     48.86 o 
   1   0  14      367.04      385.56     38.31 o 
   2   0  14     2103.03     1844.84    101.07 o 
   3   0  14      680.74      785.05     67.74 o 
   4   0  14       31.32       39.90     23.50 o 
  -5   1  14     1002.02      983.66     82.89 o 
  -4   1  14       66.58       63.07     21.95 o 
  -3   1  14     2127.11     2165.14     99.77 o 
  -2   1  14      116.16      115.50     15.99 o 
  -1   1  14     1465.27     1362.42     60.44 o 
   0   1  14     1255.18     1285.37     53.77 o 
   1   1  14     1228.87     1144.43     52.39 o 
   2   1  14      238.11      325.81     29.68 o 
   3   1  14      302.43      289.00     26.42 o 
   4   1  14     1186.65     1219.94     63.01 o 
  -5   2  14      248.87      256.04     44.65 o 
  -4   2  14      888.51      851.13     72.66 o 
  -3   2  14        3.88       24.17     15.53 o 
  -2   2  14     2067.42     1986.83     75.74 o 
  -1   2  14       34.84       52.07     18.06 o 
   0   2  14     2300.87     2258.80     83.72 o 
   1   2  14      312.05      352.59     28.14 o 
   2   2  14     1211.47     1199.10     60.25 o 
   3   2  14     1318.71     1287.26     59.34 o 
   4   2  14      314.11      324.12     32.35 o 
  -5   3  14     1105.84     1264.53     93.76 o 
  -4   3  14      890.95      859.86     64.98 o 
  -3   3  14     2024.16     2042.27     89.31 o 
  -2   3  14        1.21        5.71     12.47 o 
  -1   3  14     2117.23     1990.82     74.36 o 
   0   3  14      179.20      219.17     24.42 o 
   1   3  14     2032.51     1983.83     78.30 o 
   2   3  14     1425.32     1529.75     70.37 o 
   3   3  14      922.15      928.64     52.96 o 
   4   3  14     1331.93     1367.38     80.93 o 
  -5   4  14      525.86      482.00     57.02 o 
  -4   4  14      854.21      831.89     72.28 o 
  -3   4  14      222.34      213.16     28.78 o 
  -2   4  14     1436.73     1471.14     62.96 o 
  -1   4  14       15.71       -3.48     10.46 o 
   0   4  14     2716.14     2679.05     95.80 o 
   1   4  14      486.94      608.78     50.66 o 
   2   4  14      776.11      774.75     46.31 o 
   3   4  14      517.71      479.17     37.80 o 
  -4   5  14      170.68      140.02     27.80 o 
  -3   5  14      934.14      942.05     54.78 o 
  -2   5  14      590.58      630.97     48.31 o 
  -1   5  14     1512.29     1477.84     60.73 o 
   0   5  14       18.10       23.02     12.51 o 
   1   5  14      833.37      787.13     43.57 o 
   2   5  14     1181.31     1183.69     59.08 o 
   3   5  14      331.08      374.11     39.60 o 
  -4   6  14      768.66      792.98     62.93 o 
  -3   6  14        0.10       -6.01     13.59 o 
  -2   6  14      404.23      413.97     54.88 o 
  -1   6  14       45.44       98.62     18.08 o 
   0   6  14      304.35      287.11     26.41 o 
   1   6  14      371.21      414.16     32.28 o 
   2   6  14       68.47       98.64     24.32 o 
  -3   7  14      151.08      151.96     27.18 o 
  -2   7  14      272.16      347.62     36.85 o 
  -1   7  14      674.48      708.47     51.38 o 
   0   7  14       37.26       42.82     15.48 o 
   1   7  14       95.84       97.55     23.87 o 
   2   7  14      165.03      160.97     29.78 o 
  -1   8  14       38.80       26.71     25.56 o 
   0   8  14      192.46      173.47     26.38 o 
  -4   1  15       19.40       20.64     22.89 o 
  -3   1  15      112.08      148.95     30.05 o 
  -2   1  15       80.65      108.37     19.68 o 
  -1   1  15        0.56        5.11     12.12 o 
   0   1  15       68.66       47.72     17.31 o 
   1   1  15        4.63        2.18     14.80 o 
   2   1  15      307.42      306.04     31.98 o 
  -3   2  15      144.41      237.37     42.26 o 
  -2   2  15      493.23      489.13     42.90 o 
  -1   2  15      155.96      142.10     22.19 o 
   0   2  15      195.71      229.88     24.82 o 
   1   2  15      197.99      253.21     29.12 o 
   2   2  15       18.44       30.35     16.29 o 
  -3   3  15       60.50      124.34     39.99 o 
  -2   3  15      152.17      178.72     29.39 o 
  -1   3  15      150.99      185.02     40.82 o 
   0   3  15      160.33      156.49     23.62 o 
   1   3  15        0.24        4.42     12.59 o 
   2   3  15      161.71      177.57     26.67 o 
  -3   4  15      194.17      165.97     36.34 o 
  -2   4  15       11.69       24.90     18.74 o 
  -1   4  15      118.78      114.65     17.46 o 
   0   4  15      799.25      855.07     50.05 o 
   1   4  15      349.08      369.04     31.26 o 
  -2   5  15      320.69      316.93     34.47 o 
  -1   5  15      104.65      105.21     22.76 o 
   0   5  15       40.71       46.65     16.72 o 
                                                 
